# Supplementary material for: Profiling with senescence-associated secretory phenotype score identifies GDC-0879 as a small molecule sensitizing glioblastoma to anti-PD1
Source: Cell Death Dis. 2025 Aug 9;16(1):602. doi: 10.1038/s41419-025-07915-3 (PMC12334699; doi:10.1038/s41419-025-07915-3)
Supplement: Supplementary file 2 — Supplementary tables [file 41419_2025_7915_MOESM2_ESM.xlsx]

## Sheet: Table S1
Table S1. The summerized SASP gene set employed in present study
Gene list	Preferred term	Senescence hallmark		Reference
CCL1	C-C motif chemokine ligand 1	SASP	Chemokines(SASP)	29992704:Toshiko Tanaka, 25398437:Anna E Vilgelm, 23039889:A S Mansfield, 25220188:Domenico Coppola,
CCL2	C-C motif chemokine ligand 2	SASP		29988130:Ming Xu, 37889551:Lun Gao, 25220188:Domenico Coppola, 37142692:Loretah Chibaya, 23770676:Juan Carlos Acosta, 27728804:Tobias Eggert , 27728798: Susana Llanos;35562376: Yi Liu;35017504:Rupesh S Patel; 38621585:Haigang Geng, 38838554:Junya Nishimura, 37833751:Narjara Gonzalez Suarez, 25220188: Domenico Coppola, 36087066: Miguel Rovira, 36434273:Prahlad Parajuli, 25989735:Barbara Brouwers, …
CCL3	C-C motif chemokine ligand 3	SASP		27341653:Joshua N Farr, 38811984:Torben Redmer; 32554926:Marissa J Schafer, 36087066: Miguel Rovira, 39209895:Chengsheng Ding, 31936467:Ulises Urzúa, 34037658:Kelly E Leon, 36087066:Miguel Rovira
CCL4	C-C motif chemokine ligand 4	SASP		32236824:Tamas Kiss;36167854:Xu Zhang, 39209895:Chengsheng Ding, 36434273:Prahlad Parajuli, 34037658:Kelly E Leon,
CCL5	C-C motif chemokine ligand 5	SASP		27341653:Joshua N Farr , 26657143:Jianhui Chang, 38838554:Junya Nishimura, 37181790:Pengzhou Kong, 26719346:Anna E Vilgelm, 25989735:Barbara Brouwers, 27102154:Barbara Brouwers, 37190127:Anvita Gupta, 26147250:Remi-Martin Laberge
CCL8	C-C motif chemokine ligand 8	SASP		27341653:Joshua N Farr, 38811984:Torben Redmer, 26093063:Hyun Lim, 26147250:Remi-Martin Laberge,
CCL11	C-C motif chemokine ligand 11	SASP		32805724:Ping Gao, 36150603:Nadia Salerno, 32996233:Emily Dookun, 34674640:Paweł Uruski, 33842876:Ruizhong Wang,
CCL13	C-C motif chemokine ligand 13	SASP		35974106:Dominik Saul, 32736587:Taekyu Kang, 32036449:Henna Kasanen, 39724755:Soon Sang Park, 26147250:Remi-Martin Laberge
CCL16	C-C motif chemokine ligand 16	SASP		35974106:Dominik Saul, 37776984:Wenzhang Lu,
CCL20	C-C motif chemokine ligand 20	SASP		30401703:Amina M Abdul-Aziz, 23770676:Juan Carlos Acosta, 38670462:Eslam E Saad, 34799355:Alessandro Tubita, 37398643:Mengwei Wu, 35785521:Mor Paldor, 35411051:Seungyeon Ryu, 26147250:Remi-Martin Laberge, 33911076:Marta Montes
CCL26	C-C motif chemokine ligand 26	SASP		29992704:Toshiko Tanaka
CXCL1	C-X-C motif chemokine ligand 1	SASP		37524694:Madison L Doolittle, 38621585:Haigang Geng, 25220188: Domenico Coppola, 36434273:Prahlad Parajuli, 26093063:Hyun Lim, 34799355:Alessandro Tubita, 38267628:Selim Chaib, 29360827:Eun Kyoung Kim, 38989417:Xiaoshan Hu, 27092462:Lun Cai, 33730589:Susana Gonçalves, 36607556:Yung-Chi Huang, 27454298:Marina Lesina, 37766998:Guangyu Fan, 36012531:Tetsuya Takikawa, 35869934:Nidheesh Thadathil, 381…
CXCL2	C-X-C motif chemokine ligand 2	SASP		27341653:Joshua N Farr, 39209895:Chengsheng Ding, 39209895:Chengsheng Ding, 36434273:Prahlad Parajuli, 35411051:Seungyeon Ryu, 38267628:Selim Chaib, 37766998:Guangyu Fan, 36012531:Tetsuya Takikawa, 31182922:Chuxiao Shao, 22859216:Heng Lin, 21084274:Jin H Song, 31936467:Ulises Urzúa, 33911076:Marta Montes
CXCL3	C-X-C motif chemokine ligand 3	SASP		36543131:Ernst Lengyel, 39209895:Chengsheng Ding, 36012531:Tetsuya Takikawa, 33389662:C Zhang, 36543251:Takahiko Akiyama,
CXCL5	C-X-C motif chemokine ligand 5	SASP		35708907:Naiyuan Cheng, 36543251:Takahiko Akiyama, 21084274:Jin H Song, 33911076:Marta Montes
CXCL8	C-X-C motif chemokine ligand 8	SASP		29988130:Ming Xu, 37833751:Narjara Gonzalez Suarez, 34799355:Alessandro Tubita, 37766998:Guangyu Fan, 36543251:Takahiko Akiyama, 31936467:Ulises Urzúa, 37192000:Jan Attig, 37854019:Dong Hyun Lee, 27311854:Yao Song, 39188951:Wenna Liu, 38799687:Cristina Milillo, 39021199:Madhura Ketkar, 33550279:Raquel Buj, 22422937:Ermira Pazolli, 39188951:Wenna Liu, 25220188:Domenico Coppola
CXCL10	C-X-C motif chemokine ligand 10	SASP		32996233:Emily Dookun, 37142692:Loretah Chibaya, 37854019:Dong Hyun Lee, 38615319:Shuang Wu, 36895975:Gaoda Ju, 28378188:Kevin M Perrott
CXCL11	C-X-C motif chemokine ligand 11	SASP		34644565:Emily M Walker, 37854019:Dong Hyun Lee, 32659248:Hyun Jung Hwang, 34388692:Xiaoyu Ma, 38750677:Amin Ullah
CXCL13	C-X-C motif chemokine ligand 13	SASP		32023352:Chao Zhang, 35858347:Hirotake Tsukamoto, 39267750:Kun Ru, 38750677:Amin Ullah
CXCL14	C-X-C motif chemokine ligand 14	SASP		28775895:Rachel J Waldemer-Streyer, 36124532:De-Chao Feng, 39308671:Han Zhang
ANG	Angiogenin	SASP	Growth factors and regulators(SASP)	35974106:Dominik Saul, 38087324:Stefania Livia Ciummo, 37624511:Dechao Feng, 33380422:Daniela Volonte, 26147250:Remi-Martin Laberge, 33911076:Marta Montes
AREG	Amphiregulin	SASP		35974106:Dominik Saul, 31493351:Qixia Xu, 17850661:Christina Yau, 16424011:Claes Bavik, 26147250:Remi-Martin Laberge, 33911076:Marta Montes
CSF1	Colony stimulating factor 1	SASP		27341653:Joshua N Farr, 33643790:Yong Won Choi, 27068937:Daniela Achkova, 35762530:Fu Hua, 24019961:Gregory Azzam, 35821822:Lelinh Duong, 21649900:Nicola V L Serão
CSF2RA	Colony stimulating factor 2 receptor subunit alpha	SASP		33470505:Mikolaj Ogrodnik, 38352274:Rongxin Sun
EGF	Epidermal growth factor	SASP		35974106:Dominik Saul, 33388995:Gisela María Suárez, 21852385:Meng Wang, 35910032:Houhong Wang, 37201366:Jen-Chih Tseng, 34659892:Motomichi Fujita, 30514230: Li Li, 19682489:Catharina Bertram, 24055032:Guodong Dai, 27702651:Chenyao Wang, 29748541:Rui Zhang, 15563939:Eva M Schmelz, 26147250:Remi-Martin Laberge
EREG	Epiregulin	SASP		35974106:Dominik Saul, 36621646:Yeaeun Han, 36202915:Changxu Wang, 34790904:Yin Xiong, 32788048:Hatem Zayed, 33911076:Marta Montes
FGF2	Fibroblast growth factor 2	SASP		31542391:LaTonya J Hickson, 37090726:Sifei Yu, 39375718:Nan Wang, 34957111:Irfan Khan, 18676845:Erico T Costa, 32530114:Donghee Kang, 31840944:Yin Cheng, 8562930:T Menzel, 33911076:Marta Montes
FGF7	Fibroblast growth factor 7	SASP		35974106:Dominik Saul, 24362909:A C Hetzl, 33323552:Xin Yuan, 36499310:Hong Qiu, 22555975:Beata Berent-Maoz, 26147250:Remi-Martin Laberge, 33911076:Marta Montes
HGF	Hepatocyte growth factor	SASP		31353772:Hélène Martini, 34580063:Eliot Fletcher-Sananikone, 27444787:Justyna Mikuła-Pietrasik, 28652056:Justyna Mikuła-Pietrasik, 32012719:Martyna Pakuła, 37926332:A Soto-Gamez, 35851277:Nanase Igarashi, 31110245:Martyna Pakuła, 26851630:Zexin Li, 24658599:Antony Cougnoux, 29441580:Lulu Chen, 33911076:Marta Montes
IGF1	Insulin like growth factor 1	SASP		33668142:Hélène Martini, 25989735:Barbara Brouwers, 27102154:Barbara Brouwers, 36183441:Lufan Xie, 23591370:Riia K Junnila, 33848471:Kira Young, 39661488:Zhengjie Ou, 28619711:Maaged Akiel, 30079478:Wenjing Zhou, 37994343:Delin Wang, 23434537: Vladimir N Anisimov, 34769292:Danielle Yaron-Saminsky, 14580857:Vladimir N Anisimov, 26147250:Remi-Martin Laberge
IGFBP2	Insulin like growth factor binding protein 2	SASP		33210602:Toshiko Tanaka, 35583231:Ji-Won Shin, 31945054:Nathan Basisty , 29992704:Toshiko Tanaka, 39458471:Rand Talal Akasheh, 34957111:Irfan Khan, 30408155:Syed J Mehdi, 36787736:Chiahsuan Chin, 37982669:Daniel S Evans, 39525306:Yanmei Xu,
IGFBP3	Insulin like growth factor binding protein 3	SASP		27341653:Joshua N Farr, 25220188: Domenico Coppola, 37090726:Sifei Yu, 37624511:Dechao Feng, 24482736: Mitsuteru Natsuizaka, 39188951:Wenna Liu, 37253773:Ahreum Kwon, 37842084:Claudia Magrin, 25220188:Domenico Coppola, 22778398:David J Elzi, 23468063:Yuan Li, 25806680:Katja Kološa, 12065244:Heather-Marie P Wilson, 24143239: Stanley C K Cheung, 33911076:Marta Montes
IGFBP4	Insulin like growth factor binding protein 4	SASP		27341653:Joshua N Farr, 32223893:Nicola Alessio, 35859293:Minhong Zhao, 24201810:V Severino, 33911076:Marta Montes
IGFBP6	Insulin like growth factor binding protein 6	SASP		35974106:Dominik Saul, 37396184:Yuanyuan Luo, 34502232:Linshan Xu, 21820463:Lucia Micutkova, 33911076:Marta Montes
IGFBP7	Insulin like growth factor binding protein 7	SASP		35974106:Dominik Saul, 39533382:Yesuf Siraj, 21997538:Tania Benatar, 20478260:Lyndee L Scurr, 28619711:Maaged Akiel, 27508172:Maaged Akiel, 18267069:Narendra Wajapeyee, 19638426:Hiromu Suzuki, 21328580: Yoshito Tomimaru, 19861408:Narendra Wajapeyee, 21937739: Maria Grazia Vizioli, 21795858:Ally Pen, 19919630:L P Nguyen, 21610151:Karine Jacob, 32079522:L V Putlyaeva, 33911076:Marta Montes
KITLG	KIT ligand	SASP		35974106:Dominik Saul, 27560979:Yoshikazu Johmura, 33911076:Marta Montes
NRG1	Neuregulin 1	SASP		35974106:Dominik Saul, 32788048:Hatem Zayed, 39405937:Henghe Shi, 29528383:Hadis Shakeri, 38969045:Wei Zhang, 33911076:Marta Montes
PIGF	Phosphatidylinositol glycan anchor biosynthesis class F	SASP		35974106:Dominik Saul, 37465865:Violeta Lara-Aguilar, 34586895:Wen-Cheng Lo, 28922541:Hongdong Song, 33911076:Marta Montes
TGFB1	Transforming growth factor beta 1	SASP		26657143:Jianhui Chang , 35974106:Dominik Saul, 38670462:Eslam E Saad, 37854019:Dong Hyun Lee, 33339765:Kegui Zhang, 33684534:Marta Gabasa, 11402321:C A Boulanger, 39727946:Tareq Saleh, 15580303:Corinne A Boulanger, 15158681:Takeshi Kawado, 34667277:Liang Yu, 28439450:Caroline Theresa Seebauer, 25792544:Maria Eugenia Sabatino
TNF	Tumor necrosis factor	SASP		26578790:Ming Xu , 30131393:Zhuohao Liu, 38811984:Torben Redmer, 35563820:Lorenzo Homann, 37190127:Anvita Gupta, 25572145:Devan Prabhavathy, 36467403:Margherita Boieri, 31433989:Diletta Di Mitri, 38924753:Candice Quin, 37566008:Janine Wörthmüller, 23376950:Heidi Braumüller, 34667277:Liang Yu, 28439450:Caroline Theresa Seebauer, 29796172:Cinthia Rosemblit
VEGFA	Vascular endothelial growth factor A	SASP		27341653:Joshua N Farr, 38370348:Xintong Cai, 37854019:Dong Hyun Lee, 34063570:Chandrasekharam N Nagineni, 28439450:Caroline Theresa Seebauer, 37964984:Yibo Ma, 24681605:Hanna K Sanoff, 39529115:Elisabeth Kleeblatt, 36761752:Songang Wu, 29577907:Jingang Hou, 33232279:Jing Yang, 33097493:Mitchell E Fane, 26147250:Remi-Martin Laberge, 39756915:Kazuyuki Okamura
IL13	Interleukin 13	SASP	Interleukins(SASP)	35974106:Dominik Saul, 39350997:He Jiang, 21678067:Magdalena Dabrowska, 35726030:Bijoya Sen, 34037658:Kelly E Leon
IL15	Interleukin 15	SASP		32554926:Marissa J Schafer, 36367600:Roger A Fielding , 35583231:Ji-Won Shin, 32554926:Marissa J Schafer, 37776984:Wenzhang Lu, 28439450:Caroline Theresa Seebauer, 29691234:Cristiana Borrelli, 28123872:Jinsheng Weng, 34298748:Anthony M Battram,
IL1A	Interleukin 1 alpha	SASP		27341653:Joshua N Farr, 37524694:Madison L Doolittle, 26657143:Jianhui Chang,26093063:Hyun Lim, 22859216:Heng Lin, 39188951:Wenna Liu, 38799687:Cristina Milillo, 39188951:Wenna Liu, 33232279:Jing Yang, 26147250:Remi-Martin Laberge, 34037658:Kelly E Leon, 35013121:Lulin Zhou, 24691445:Maïté Rielland, 39838347: Ashraf I Khasawneh, 33911076:Marta Montes, 29402901:Christopher D Wiley, 29449532:Xueron…
IL1B	Interleukin 1 beta	SASP		30907060:Allyson K Palmer, 37833751:Narjara Gonzalez Suarez, 38811984:Torben Redmer, 26093063:Hyun Lim, 35869934:Nidheesh Thadathil, 22859216:Heng Lin, 38799687:Cristina Milillo, 39021199:Madhura Ketkar, 21678067:Magdalena Dabrowska, 35726030:Bijoya Sen, 34037658:Kelly E Leon, 33911076:Marta Montes, 30530705:Juliane L Buhl, 25792544:Maria Eugenia Sabatino, 39647233:Sandra Franco-Caspueñas
IL27	Interleukin 27	SASP		33257875:Wei-Na Jin, 34063570:Chandrasekharam N Nagineni
IL6	Interleukin 6	SASP		35024619:Binsheng Wang, 26578790:Ming Xu, 29988130:Ming Xu , 30131393:Zhuohao Liu, 35417665:Gung Lee, 38621585:Haigang Geng, 38838554:Junya Nishimura, 37833751:Narjara Gonzalez Suarez, 25220188: Domenico Coppola, 25989735:Barbara Brouwers, 27102154:Barbara Brouwers, 37190127:Anvita Gupta, 34674640:Paweł Uruski, 38670462:Eslam E Saad, 35411051:Seungyeon Ryu, 35869934:Nidheesh Thadathil
IL7	Interleukin 7	SASP		33668142:Hélène Martini, 34037658:Kelly E Leon, 26140238:Karin Schilbach, 38035110:Jiaxiong Tan, 39630308:Nihao Cao, 31283095:Hung-Chang Chen, 21712448:Yue Zhang, 39796714:Yakun Zhang
IFNG	Interferon gamma	SASP	Other inflammatory factors(SASP)	27341653:Joshua N Farr, 35563820:Lorenzo Homann, 28439450:Caroline Theresa Seebauer, 29796172:Cinthia Rosemblit, 21678067:Magdalena Dabrowska, 34037658:Kelly E Leon, 27760559:Sarah A Weiss
MIF	Macrophage migration inhibitory factor	SASP		33470505:Mikolaj Ogrodnik, 38529274:Hongchao Lv, 37766998:Guangyu Fan, 26396176:Lynn Feys, 24281172:Tadamichi Shimizu, 29207187:Wenzheng Xia, 33129330:Lei Zhuang, 37012067:Linbin Dai
AXL	AXL receptor tyrosine kinase	SASP	Proteases and regulators(SASP)	36167854:Xu Zhang , 33470505:Mikolaj Ogrodnik, 35650435:Mitchell E Fane, 39243764:Yash Chhabra, 34766112:Chenjing Zhu, 31310445:Ines Böhme, 28096186:Paola Falletta, 34522866:Stefan Hin, 26147250:Remi-Martin Laberge
CTSB	Cathepsin B	SASP		33210602:Toshiko Tanaka , 31945054:Nathan Basisty, 29992704:Toshiko Tanaka, 22684298:Claudia Capparelli, 34512164:Ying Wang, 28383558:Sang-Seok Oh, 39110807:Emily S Norton, 34512164:Ying Wang, 22684298:Claudia Capparelli, 29087303:Thomas Januario, 33911076:Marta Montes
MMP1	Matrix metallopeptidase 1	SASP		33210602:Toshiko Tanaka, 31945054:Nathan Basisty, 36367600:Roger A Fielding, 29992704:Toshiko Tanaka, 33911076:Marta Montes, 33684534:Marta Gabasa, 35668172:Xianchong Zheng, 38588888:Zhan Zhang, 39663393:Yuqiong Lei, 36458010:Yi Luo, 39647233:Sandra Franco-Caspueñas, 39580409:Chengxun Jin, 15182858:Tobias Polte, 1846985:M Fréchet, 39756915:Kazuyuki Okamura
MMP10	Matrix metallopeptidase 10	SASP		32805724:Ping Gao, 36621646:Yeaeun Han, 33911076:Marta Montes, 21098706:Jennifer S Tront, 39756915:Kazuyuki Okamura, 27271600:Pavida Pittayapruek
MMP12	Matrix metallopeptidase 12	SASP		26578790:Ming Xu, 33911076:Marta Montes, 39401475:Ke-Jie He, 38134103:Yanfei Fang, 22554389:Helena Motaln
MMP13	Matrix metallopeptidase 13	SASP		27341653:Joshua N Farr, 19442116:M Unoki, 19432890:Motoko Unoki, 33370338:Mark Bates, 29344220:Li-Li Mei, 25983541:Byoung-Chul Kim, 27271600:Pavida Pittayapruek
MMP14	Matrix metallopeptidase 14	SASP		35974106:Dominik Saul, 33911076:Marta Montes, 27271600:Pavida Pittayapruek, 33010264:Kazuyuki Okamura,
MMP3	Matrix metallopeptidase 3	SASP		26578790:Ming Xu, 35668172:Xianchong Zheng, 39756915:Kazuyuki Okamura, 29143360:Dongsheng Shang, 38363405:Kaiyuan Hui, 26284488:Justyna Mikuła-Pietrasik, 15657080:Simona Parrinello, 26093063:Hyun Lim,
PLAT	Plasminogen activator, tissue type	SASP		29992704:Toshiko Tanaka, 26477319:S B Kim, 24164458:Kwang Seok Kim
PLAU	Plasminogen activator, urokinase	SASP		29992704:Toshiko Tanaka, 31553904:Christopher D Wiley, 39834857:Luyao Liu, 34785957:Jing Yuan, 35069971:Cancan Luo, 33232279:Jing Yang, 34976839:Wenchang Lv,
SERPINB2	Serpin family B member 2	SASP		27341653:Joshua N Farr, 31308359:Khalid Sossey-Alaoui, 32209589:Payel Sen, 28794016:Hsi-Hsien Hsieh, 31080015:Ara Cho
SERPINB4	Serpin family B member 4	SASP		35974106:Dominik Saul, 38173016:Yichao Wen
SERPINE1	Serpin family E member 1	SASP		29988130:Ming Xu, 36087066: Miguel Rovira, 35013121:Lulin Zhou, 33911076:Marta Montes, 38576002:Dan Zhang, 36639375:Luning Wang, 38989417:Xiaoshan Hu, 36087066:Miguel Rovira, 37100457:Xiaogang Shen, 37580647:Huijing Shao, 37915566:Weijie Sun, 37246190:Chuan Liu, 20624405:Jeff Yi-Fu Chen, 36741321:Dengchuan Wang, 25806680:Katja Kološa, 21036600:Roy Sidi,
SERPINE2	Serpin family E member 2	SASP		31553904:Christopher D Wiley, 33911076:Marta Montes, 38292407:Li Zhang
SPP1	Secreted phosphoprotein 1	SASP		36167854:Xu Zhang, 38091952:C Matthias Wilk, 37090726:Sifei Yu, 38529274:Hongchao Lv, 39267750:Kun Ru, 34611309:Lenka Kyjacova, 28030801:Magdalena Kijewska, 36913034:Tetsuhiro Kasamatsu, 26477312:K R Manda, 36994451:Junjie Zhao,
STING1	Stimulator of interferon response cGAMP interactor 1	SASP		36465181:Huilin Yu, 28976970:Zhixun Dou, 31799772:Tze Mun Loo, 39222763:Le Yu, 36109513:Je-Jung Lee, 33254021:Huashan Du, 39388278:Po Yee Wong, 38877472:Jie Yang, 34037658:Kelly E Leon, 39515594:Yixing Huang,
TIMP1	TIMP metallopeptidase inhibitor 1	SASP		33210602:Toshiko Tanaka , 29992704:Toshiko Tanaka, 31553904:Christopher D Wiley, 33911076:Marta Montes, 33186519:Ilaria Guccini, 33218973, 33357453:Sabela Da Silva-Álvarez, 28498365:Debasis Nayak, 37688768:Qiang Li,
TIMP2	TIMP metallopeptidase inhibitor 2	SASP		33470505:Mikolaj Ogrodnik, 32236824:Tamas Kiss, 33911076:Marta Montes, 29636998:Yi-Chung Chien, 33241810:Yuanle Deng, 27288264:Servet Özcan, 12883667:Seung-Ki Kim, 29378386:Jinlin Zhang, 37456058:Jianyu Peng
EGFR	Epidermal growth factor receptor	SASP	Soluble or shed receptors or ligands(SASP)	35974106:Dominik Saul, 33232279:Jing Yang, 33911076:Marta Montes, 36651299:Fengqiu Ma, 36222720:Santiago Duro-Sánchez, 35236282:Donatella Romaniello, 28459363:Mingdi Zhang, 38578278:Cassandra L Moyer, 17203166:Katsuyuki Hotta, 32499547:Sunita Shankar, 31634646:Won-Il Choi, 29212784:Maicol Mancini, 22281474:Jyoti Nautiyal, 25504754:Qiao Liu, 31951560:Igor Bado
FAS	Fas cell surface death receptor	SASP		27341653:Joshua N Farr, 32554926:Marissa J Schafer, 33911076:Marta Montes, 37704623:Ruobing Wang, 28300842: Danielle A Raats, 22669972:Feiyan Liu, 22417066:Yujiang Fang, 21278794:E Crescenzi, 32928920:Eiji Sugihara, 29731994:Simona Camorani, 16022731:Masood A Shammas, 26375985:Yiwen Bu, 16520380:Yemin Wang, 36825177:Chaitrali Saha, 9476662:J D Mountz, 34516336:Zhenqiang Li,
ICAM1	Intercellular adhesion molecule 1	SASP		27341653:Joshua N Farr, 26147250:Remi-Martin Laberge, 33911076:Marta Montes, 38472454:Gloria E Marino-Bravante, 25220188:Domenico Coppola, 39468273:Dayoung Kim, 25077560:Timo Effenberger, 26534724:Jiagen Wen, 19904754:Krzysztof Ksiazek, 27876502:Tae-Wook Chung, 27253992:Masahiro Yamamoto
ICAM3	Intercellular adhesion molecule 3	SASP		29992704:Toshiko Tanaka, 33911076:Marta Montes
IL6ST	Interleukin 6 cytokine family signal transducer	SASP		35974106:Dominik Saul, 39482716:Christina Sternberg, 35678708:Meng Ru,37058108
PLAUR	Plasminogen activator, urokinase receptor	SASP		33470505:Mikolaj Ogrodnik, 36167854:Xu Zhang, 30126037:Nicolas Musi , 38091952:C Matthias Wilk, 39394673:T Blake Monroe,38828294:Jingyi Yan, 16117791:Benjamin W Darbro,
TNFRSF10C	TNF receptor superfamily member 10c	SASP		35974106:Dominik Saul, 22258036:Xian-Yang Qin, 34728311:Abel Soto-Gamez
TNFRSF11B	TNF receptor superfamily member 11b	SASP		35974106:Dominik Saul, 25220188: Domenico Coppola, 37776984:Wenzhang Lu, 25220188:Domenico Coppola, 33911076:Marta Montes, 35359458:Li-Ya Ai,
TNFRSF1A	TNF receptor superfamily member 1A	SASP		36367600:Roger A Fielding , 32554926:Marissa J Schafer, 33911076:Marta Montes, 37154858:Parinya Samakkarnthai, 23376950:Heidi Braumüller, 22375903:Xia Li,
LMNB1	Lamin B1	Nuclear changes		31199925:Ashley S P Boggs 1, 36964435:Mohammed El-Sadoni, 35712471:Jiangbo Li, 33550279:Raquel Buj, 39390002:Jiafei Liu, 37246190:Chuan Liu, 38175424:Kamila Ostrowska, 39231358:Fugang Liu, 19522540:Stella Sun, 35883595:Lisa Lämmerhirt, 26354777:Christelle Lenain, 39727946:Tareq Saleh,
GLB1	Galactosidase beta 1	Increased lysosomal content		34107254:Yanling Hu, 30126037:Nicolas Musi, 38091952:C Matthias Wilk, 31931659:Monique Bernard, 25876105:Jennifer Wagner, 23989658:Hae Yun Nam, 22911222:Jonathan A Ewald, 27489354:Wen-Tao Wang, 21860420:M E Caldwell, 28234906:Michael L Blute Jr ,32054357: Ali H El-Far,39004028:Rumei Li, 32931795:Erika Csekes
LGALS3	Galectin 3	Increased lysosomal content		36167854:Xu Zhang, 36891298:Chenglin Han, 27494887:Sun-Hyuk La, 26264495:Peter P Ruvolo, 24971481:S-J Kim, 26273429:Yanju Li, 30886760:Kevin A Maupin, 37208177:Sara Xue
LGALS3BP	Galectin 3 binding protein	Increased lysosomal content		36167854:Xu Zhang, 39062523:Artem Arutyunov, 32221402:Júlia Costa, 39828750:Martin Škandík
MACROH2A1	MacroH2A.1 histone	DNA damage response		22882466:Diana Jurk, 38654098:Boshi Wang , 38838145:Zhenyi Su, 26300260:Hongshan Chen, 26772755:Michela Borghesan, 24473773:Valerio Pazienza, 30510186:Penelope D Ruiz, 28564596:Beom-Jun Kim,39545415: Yong Liu, 27965283:Oriol de Barrios,32645394:Atanu Ghorai, 28247536:Songtao Yu, 19648962:J C Sporn
BCL2	BCL2 apoptosis regulator	Upregulation of anti-apoptotic pathways		37524694:Madison L Doolittle, 33186519:Ilaria Guccini, 31799499:Ana Guerrero, 39180983:Yuxuan Zhang, 39039076:Benjamin Assouline,34182005: Alakananda Basu, 37078252:Yannan Jia, 27812866:Dorothy N Y Fan, 37335314:Ying Deng, 36866538:Chunhua Liang,36010664:Lea Beltzig, 37889551:Lun Gao, 34459789:Yao-Hui Tian, 30225541:Xin-Long Ma, 34298797:Christian Schwarzenbach, 25481090:Hong-Chao Pan,
CDKN1A	Cyclin dependent kinase inhibitor 1A	Cell cycle arrest		35024619:Binsheng Wang , 34813734:Lichao Wang, 30131393:Zhuohao Liu, 35417665:Gung Lee, 24397850:Mahmood S Choudhery, 31971661:Binsheng Wang, 39021199:Madhura Ketkar, 25220188:Domenico Coppola, 21610151:Karine Jacob, 39394673:T Blake Monroe,31931659:Monique Bernard,
CDKN2A	Cyclin dependent kinase inhibitor 2A	Cell cycle arrest		35024619:Binsheng Wang, 31199925:Ashley S P Boggs, 26578790:Ming Xu , 29988130:Ming Xu , 30907060:Allyson K Palmer, 35417665:Gung Lee, 24397850:Mahmood S Choudhery,, 31971661:Binsheng Wang, 34813734:Lichao Wang, 38989417:Xiaoshan Hu, 39188951:Wenna Liu, 36895975:Gaoda Ju, 39188951:Wenna Liu, 21610151:Karine Jacob, 33232279:Jing Yang, 36964435:Mohammed El-Sadoni, 31931659:Monique Bernard,
CDKN2B	Cyclin dependent kinase inhibitor 2B	Cell cycle arrest		30737259:Rhys Anderson, 36150603:Nadia Salerno, 31353772:Hélène Martini , 33668142:Hélène Martini, 10939591:J Fuxe, 38361047:Zhuojia Chen, 32360904:Roland Kotolloshi, 37783815: Yanxia Ye, 38428622:Soheila Anaraki, 32862732:Lisa Muniz, 28892048:Q Tu, 32067956:Shyamal Patel, 26577046:Caroline H Diep, 20583212:Serif Senturk, 18192284:Yongqing Liu, 18836456:Jin He
CDKN2D	Cyclin dependent kinase inhibitor 2D	Cell cycle arrest		35531351:Shiva Kazempour Dehkordi, 36691110:Jacquelyne Ka-Li Sun, 35063124:Michael P Fatt, 34107254:Yanling Hu, 30232451:Tyler J Bussian, 38091952:C Matthias Wilk, 34135081:Seo Rin Kim,
MTOR	Mechanistic target of rapamycin kinase	Cell cycle arrest		33257875:Wei-Na Jin, 26147250:Remi-Martin Laberge, 39056798:David Gorodezki, 26878385:Laura Garros-Regulez, 33472174:Michael R Duggan, 36911393:Qing Liu, 23722550:Hae Yun Nam, 39513361:Min Fu, 25701485:Eduardo Cremonese Filippi-Chiela, 24265816:Li Li, 30700763:Fahim Atif, 21483692:Ruth Villalonga-Planells, 29392777:Phillippe P Gonzalez,37049920: Wencheng Fu, 37977119:Gemma A Wilson
PCNA	Proliferating cell nuclear antigen	Cell cycle arrest		36691110:Jacquelyne Ka-Li Sun, 39121846:Mikolaj Ogrodnik, 39549823:Xuan Shu, 26140238:Karin Schilbach, 22819841:Chae Young Hwang,26633316:Ela Alcántara-Flores, 36522339:Mayank Maheshwari, 36669105:Olimpia Alessandra Buoninfante, 37248466:Xiaohong Yao, 25280667:Rachana Mishra, 15130753:Ji Hyun Han, 31239406:Santosh Kumar, 19432898:Takafumi Inoue, 24818842:Xin-Xiang Li
SATB1	SATB homeobox 1	Cell cycle arrest		26214373:Lars Brichta, 31543366:Markus Riessland, 38801120:Wenjing Qi, 38303548:Taylor Russo, 36176767:Elise Vickridge, 23686316:R Agrelo, 39545637: Rosalyn W Sayaman, 31044512:Hong-Jai Park
TP53	Tumor protein p53	Cell cycle arrest		25682741:José María Moreno-Navarrete, 25220188:Domenico Coppola, 27229128:Lukas Tamayo-Orrego, 38937431:Sebastien M Joruiz, 29656006:Karthikeyan Subburayan, 23788032:L Xiaoping, 39209136:Dongjing Cai, 21483692:Ruth Villalonga-Planells, 29921697:Gianmarco Pallavicini, 39663543:Pinar Cakmak, 36674747:Lina Alhaddad, 30899304:Jesionek-Kupnicka D, 20099278:Eva Martinkova, 24498027:Ewelina Stoczynska-F…

## Sheet: Table S2
Table S2. Primers for reverse-transcription quantitative PCR (RT-qPCR) in present study
Gene Symbol		Sequence (5' to 3')
P21(CDKN1A)	Forward primer	AGGTGGACCTGGAGACTCTCAG
	Reverse primer	TCCTCTTGGAGAAGATCAGCCG
IL6	Reverse primer	AGACAGCCACTCACCTCTTCAG
	Reverse primer	TTCTGCCAGTGCCTCTTTGCTG
IL1a	Forward primer	TGTATGTGACTGCCCAAGATGAAG
	Reverse primer	AGAGGAGGTTGGTCTCACTACC
IL1B	Forward primer	CCACAGACCTTCCAGGAGAATG
	Reverse primer	GTGCAGTTCAGTGATCGTACAGG
TNF-a	Forward primer	CTCTTCTGCCTGCTGCACTTTG
	Reverse primer	ATGGGCTACAGGCTTGTCACTC
CXCL10	Forward primer	GGTGAGAAGAGATGTCTGAATCC
	Reverse primer	GTCCATCCTTGGAAGCACTGCA
MMP3	Forward primer	CACTCACAGACCTGACTCGGTT
	Reverse primer	AAGCAGGATCACAGTTGGCTGG
CCL2	Forward primer	AGAATCACCAGCAGCAAGTGTCC
	Reverse primer	TCCTGAACCCACTTCTGCTTGG
18S	Forward primer	ACCCGTTGAACCCCATTCGTGA
	Reverse primer	GCCTCACTAAACCATCCAATCGG
P21 (Cdkn1a, Mouse)	Forward primer	TCGCTGTCTTGCACTCTGGTGT
	Reverse primer	CCAATCTGCGCTTGGAGTGATAG
Il6 (Mouse)	Forward primer	TACCACTTCACAAGTCGGAGGC
	Reverse primer	CTGCAAGTGCATCATCGTTGTTC
Il1a (Mouse)	Forward primer	ACGGCTGAGTTTCAGTGAGACC
	Reverse primer	CACTCTGGTAGGTGTAAGGTGC
Il1b (Mouse)	Forward primer	TGGACCTTCCAGGATGAGGACA
	Reverse primer	GTTCATCTCGGAGCCTGTAGTG
Tnf-a (Mouse)	Forward primer	GGTGCCTATGTCTCAGCCTCTT
	Reverse primer	GCCATAGAACTGATGAGAGGGAG
Mmp3 (Mouse)	Forward primer	CTCTGGAACCTGAGACATCACC
	Reverse primer	AGGAGTCCTGAGAGATTTGCGC
Ccl2 (Mouse)	Forward primer	GCTACAAGAGGATCACCAGCAG
	Reverse primer	GTCTGGACCCATTCCTTCTTGG
Gapdh (Mouse)	Forward primer	CATCACTGCCACCCAGAAGACTG
	Reverse primer	ATGCCAGTGAGCTTCCCGTTCAG

## Sheet: Table S3 
Table S3. The SASP Score of IDH wt glioma samples employed for present study from indicated five glioma datasets (CMU, TCGA, CGGA325, CGGA693, and Gravendeel datasets)
CMU	SASP Score		TCGA	SASP Score		CGGA325	SASP Score		CGGA693	SASP Score		Gravendeel	SASP Score
FKRO210099849	2.45493		TCGA.02.0047	0.341905		CGGA_1001	0.912317		CGGA_1041	0.235388		GSM405258	0.0115613
FKRO210072659	2.54394		TCGA.02.2485	0.402452		CGGA_1006	0.604289		CGGA_1048	0.48475		GSM405311	-0.133559
FKRO210072664	2.12851		TCGA.02.2486	0.579752		CGGA_1007	0.492629		CGGA_106	0.552373		GSM405344	-0.0787787
FKRO210072611	2.66061		TCGA.06.0125	0.313123		CGGA_1011	0.780762		CGGA_1137	0.393837		GSM405355	0.0879254
FKRO210099856	2.34664		TCGA.06.0130	0.705361		CGGA_1015	0.801778		CGGA_1144	0.148502		GSM405378	-0.138541
FKRO210072616	2.52592		TCGA.06.0132	0.487189		CGGA_1019	0.627706		CGGA_1152	0.532118		GSM405383	0.146511
FKRO210072621	2.57417		TCGA.06.0138	0.526246		CGGA_1022	0.801539		CGGA_1228	0.252674		GSM405394	-0.0158319
FKRO210087443	2.39368		TCGA.06.0141	0.592145		CGGA_1023	0.416507		CGGA_1238	0.35865		GSM405402	0.175408
FKRO210072641	2.74613		TCGA.06.0152	0.513465		CGGA_1024	0.482181		CGGA_1319	0.0811802		GSM405439	-0.0808587
FKRO210072653	2.68314		TCGA.06.0156	0.585778		CGGA_1026	0.487994		CGGA_1362	0.279255		GSM405441	-0.16404
FKRO210072656	2.47713		TCGA.06.0157	0.347311		CGGA_1034	0.674451		CGGA_1371	0.56402		GSM405444	-0.061276
FKRO210092051	2.71979		TCGA.06.0158	0.385766		CGGA_1035	0.95832		CGGA_1391	0.451749		GSM405462	-0.0140728
FKRO210092053	2.3358		TCGA.06.0168	0.566635		CGGA_1039	0.343513		CGGA_1402	0.610282		GSM405203	0.130224
FKRO210092054	2.66341		TCGA.06.0171	0.720286		CGGA_1045	0.769523		CGGA_1415	0.946282		GSM405204	0.0099468
FKRO210119474	2.62503		TCGA.06.0174	0.319145		CGGA_1049	0.782416		CGGA_1443	0.724165		GSM405206	-0.00566031
FKRO210148529	2.57507		TCGA.06.0178	0.3452		CGGA_1072	0.414251		CGGA_1445	0.283535		GSM405207	-0.180565
FKRO210148551	2.6873		TCGA.06.0184	0.510655		CGGA_1077	0.775218		CGGA_1454	0.11466		GSM405212	-0.0953267
FKRO210173802	2.40573		TCGA.06.0187	0.500407		CGGA_1078	0.58463		CGGA_1563	0.559397		GSM405259	0.324458
FKRO210173806	2.47568		TCGA.06.0190	0.682021		CGGA_1079	0.551409		CGGA_1569	0.152718		GSM405265	0.529496
FKRO210211235	2.22949		TCGA.06.0210	0.498041		CGGA_1081	0.407741		CGGA_1579	0.188438		GSM405272	0.423534
FKRO210211239	2.70917		TCGA.06.0211	0.284825		CGGA_1083	0.662964		CGGA_1588	0.482264		GSM405273	0.438958
FKRO210211245	2.63507		TCGA.06.0219	0.425179		CGGA_1091	0.563435		CGGA_1613	0.554919		GSM405279	0.361895
FKRO210211253	2.64113		TCGA.06.0238	0.379329		CGGA_1109	0.507428		CGGA_1623	0.421021		GSM405281	0.26321
FKRO210211238	1.74613		TCGA.06.0644	0.649953		CGGA_1124	0.909219		CGGA_1687	0.636018		GSM405289	0.161947
FKRO210211255	2.09777		TCGA.06.0645	0.622363		CGGA_1139	0.278184		CGGA_1696	0.581417		GSM405316	0.101022
FKRO210217739	2.40451		TCGA.06.0646	0.489203		CGGA_1140	0.307127		CGGA_1704	0.23696		GSM405361	0.161487
			TCGA.06.0649	0.401234		CGGA_1145	0.650431		CGGA_1706	0.794112		GSM405377	0.292292
			TCGA.06.0686	0.325125		CGGA_1171	0.627362		CGGA_1715	0.390343		GSM405388	0.256384
			TCGA.06.0743	0.331685		CGGA_1177	1.06147		CGGA_1769	0.199375		GSM405390	0.229069
			TCGA.06.0744	0.262836		CGGA_1180	0.576093		CGGA_1780	0.44663		GSM405399	0.13074
			TCGA.06.0745	0.397904		CGGA_1214	0.396583		CGGA_1829	0.343164		GSM405400	0.193591
			TCGA.06.0747	0.371446		CGGA_1216	0.423944		CGGA_1840	0.358894		GSM405407	0.186312
			TCGA.06.0749	0.250089		CGGA_1218	0.685193		CGGA_1875	0.530661		GSM405410	-0.055938
			TCGA.06.0750	0.541613		CGGA_1224	0.840715		CGGA_1911	0.500222		GSM405411	0.129143
			TCGA.06.0878	0.586885		CGGA_1234	0.637376		CGGA_1972	0.694024		GSM405414	0.247603
			TCGA.06.0882	0.442837		CGGA_1237	0.453593		CGGA_2039	0.236682		GSM405421	0.292807
			TCGA.06.1804	0.159342		CGGA_1240	0.938067		CGGA_2053	0.214876		GSM405445	0.378266
			TCGA.06.2557	0.385112		CGGA_1251	0.341884		CGGA_2082	0.528463		GSM405449	0.0231736
			TCGA.06.2558	0.320287		CGGA_1258	0.535445		CGGA_474	0.258387		GSM405457	0.244615
			TCGA.06.2559	0.41516		CGGA_1263	0.281368		CGGA_492	0.528523		GSM405460	0.273727
			TCGA.06.2561	0.372525		CGGA_1270	0.739138		CGGA_763	0.171008		GSM405476	0.0523545
			TCGA.06.2562	0.526477		CGGA_1271	0.54557		CGGA_846	0.282092		GSM405213	0.368986
			TCGA.06.2563	0.354499		CGGA_1280	0.271717		CGGA_869	0.796885		GSM405214	0.591075
			TCGA.06.2564	0.393818		CGGA_1281	0.257892		CGGA_P108	0.305682		GSM405215	0.378702
			TCGA.06.2565	0.331266		CGGA_1283	0.263254		CGGA_P113	0.0803262		GSM405216	-0.0491372
			TCGA.06.2567	0.473048		CGGA_1284	0.805765		CGGA_P115	0.506796		GSM405218	0.644518
			TCGA.06.2569	0.124699		CGGA_1285	0.564069		CGGA_P121	0.210048		GSM405220	0.565088
			TCGA.06.5408	0.417811		CGGA_1292	0.219008		CGGA_P155	0.303854		GSM405223	0.26695
			TCGA.06.5410	0.695474		CGGA_1299	0.497403		CGGA_P164	0.510977		GSM405224	0.419591
			TCGA.06.5411	0.284444		CGGA_1301	0.685502		CGGA_P177	0.317336		GSM405228	0.413763
			TCGA.06.5412	0.579039		CGGA_1313	0.739465		CGGA_P178	0.413204		GSM405229	0.449852
			TCGA.06.5413	0.429363		CGGA_1320	0.214026		CGGA_P182	0.847917		GSM405230	0.516893
			TCGA.06.5414	0.493252		CGGA_1332	0.325285		CGGA_P280	0.245924		GSM405233	0.424821
			TCGA.06.5415	0.302652		CGGA_1338	0.904061		CGGA_P283	0.444903		GSM405235	0.646906
			TCGA.06.5418	0.485386		CGGA_1340	0.265252		CGGA_P31	0.621826		GSM405236	0.819435
			TCGA.06.5856	0.415216		CGGA_1342	0.967023		CGGA_P338	0.570284		GSM405237	0.429656
			TCGA.06.5858	0.338365		CGGA_1343	0.450673		CGGA_P385	0.330893		GSM405238	0.267038
			TCGA.06.5859	0.336154		CGGA_1346	0.593177		CGGA_P609	0.359905		GSM405239	0.785567
			TCGA.08.0386	0.287826		CGGA_1370	0.412433		CGGA_1002	0.291277		GSM405245	0.381182
			TCGA.12.0616	0.353146		CGGA_1393	0.667199		CGGA_1014	0.383345		GSM405247	0.334885
			TCGA.12.0618	0.278491		CGGA_1408	0.5392		CGGA_1017	0.054079		GSM405252	0.527493
			TCGA.12.0619	0.498948		CGGA_1411	0.661185		CGGA_1032	0.534098		GSM405253	0.334602
			TCGA.12.0821	0.259754		CGGA_269	0.809552		CGGA_1036	0.536857		GSM405254	0.438513
			TCGA.12.1597	0.315733		CGGA_272	0.711935		CGGA_1051	0.176863		GSM405255	0.279461
			TCGA.12.3650	0.278885		CGGA_274	0.749638		CGGA_1057	0.525334		GSM405260	0.348089
			TCGA.12.3652	0.358141		CGGA_309	0.699453		CGGA_107	0.58903		GSM405262	0.163593
			TCGA.12.3653	0.31125		CGGA_318	1.07056		CGGA_1075	0.588381		GSM405263	0.259497
			TCGA.12.5295	0.382181		CGGA_323	0.148648		CGGA_108	0.484612		GSM405264	0.537757
			TCGA.12.5299	0.511937		CGGA_330	0.745428		CGGA_1086	0.542109		GSM405266	0.253215
			TCGA.14.0781	0.541896		CGGA_413	0.464494		CGGA_1097	0.272101		GSM405268	0.435381
			TCGA.14.0787	0.410401		CGGA_426	0.76163		CGGA_1101	0.0690994		GSM405269	0.35988
			TCGA.14.0789	0.61442		CGGA_448	0.808231		CGGA_1106	0.633903		GSM405270	0.38215
			TCGA.14.0790	0.223552		CGGA_483	0.792089		CGGA_1108	0.612449		GSM405274	0.716717
			TCGA.14.0817	0.495302		CGGA_488	0.495774		CGGA_1134	0.78917		GSM405276	0.511401
			TCGA.14.1034	0.522613		CGGA_494	0.300033		CGGA_1135	0.548776		GSM405278	0.372388
			TCGA.14.1823	0.54931		CGGA_495	0.645099		CGGA_1138	0.216837		GSM405280	0.369705
			TCGA.14.1825	0.1722		CGGA_499	0.466261		CGGA_1141	0.313828		GSM405282	0.517263
			TCGA.14.1829	0.443088		CGGA_525	0.680262		CGGA_1142	0.357157		GSM405292	0.146181
			TCGA.14.2554	0.478413		CGGA_541	0.19005		CGGA_1157	0.298153		GSM405294	0.330286
			TCGA.15.0742	0.296968		CGGA_564	0.496057		CGGA_1183	0.273458		GSM405296	0.19343
			TCGA.16.0846	0.328475		CGGA_565	0.28979		CGGA_1185	0.328315		GSM405297	0.207622
			TCGA.16.1045	0.459444		CGGA_578	0.308664		CGGA_120	0.492889		GSM405302	0.212868
			TCGA.19.0957	0.347336		CGGA_599	0.305125		CGGA_1205	0.401424		GSM405303	0.138542
			TCGA.19.1389	0.716809		CGGA_604	0.80214		CGGA_1208	0.886386		GSM405304	0.317593
			TCGA.19.1390	0.123053		CGGA_616	0.633362		CGGA_1223	0.388885		GSM405307	0.588399
			TCGA.19.2619	0.423782		CGGA_624	0.80932		CGGA_1226	0.202689		GSM405312	0.211978
			TCGA.19.2620	0.402144		CGGA_633	0.209328		CGGA_1236	0.154839		GSM405314	0.449813
			TCGA.19.2624	0.261118		CGGA_643	0.265122		CGGA_1248	0.467943		GSM405315	-0.0866233
			TCGA.19.2625	0.372373		CGGA_658	0.513503		CGGA_1255	0.670358		GSM405317	0.336
			TCGA.19.5960	0.173597		CGGA_659	0.267137		CGGA_1257	0.376013		GSM405320	0.365702
			TCGA.26.5132	0.429142		CGGA_669	0.186152		CGGA_1260	0.437439		GSM405322	0.605628
			TCGA.26.5133	0.198093		CGGA_676	0.667184		CGGA_1262	0.636153		GSM405323	0.0983936
			TCGA.26.5134	0.248823		CGGA_678	0.670692		CGGA_1282	0.375256		GSM405324	0.718345
			TCGA.26.5135	0.416863		CGGA_679	0.632645		CGGA_1334	0.484417		GSM405328	0.363469
			TCGA.26.5136	0.45215		CGGA_680	0.355406		CGGA_135	0.797971		GSM405337	0.0625435
			TCGA.26.5139	0.466662		CGGA_681	0.587968		CGGA_1353	0.544257		GSM405339	0.274664
			TCGA.27.1830	0.504976		CGGA_727	0.588781		CGGA_1354	0.429061		GSM405343	0.482578
			TCGA.27.1831	0.52474		CGGA_731	0.669277		CGGA_1359	0.429856		GSM405345	0.517795
			TCGA.27.1832	0.566027		CGGA_782	0.545093		CGGA_1365	0.587214		GSM405349	0.137187
			TCGA.27.1834	0.292919		CGGA_789	0.68121		CGGA_1378	0.522646		GSM405352	0.159249
			TCGA.27.1835	0.229409		CGGA_791	0.458316		CGGA_1380	0.381018		GSM405353	0.482185
			TCGA.27.1837	0.362089		CGGA_796	0.352611		CGGA_1382	0.385731		GSM405362	0.288267
			TCGA.27.2519	0.513813		CGGA_802	0.731137		CGGA_1387	0.429838		GSM405365	0.287795
			TCGA.27.2523	0.306121		CGGA_804	0.320126		CGGA_1392	0.566146		GSM405367	0.456122
			TCGA.27.2524	0.621659		CGGA_807	0.0705602		CGGA_1403	0.444799		GSM405370	-0.108671
			TCGA.27.2526	0.450273		CGGA_808	0.443015		CGGA_1410	0.416278		GSM405374	0.633134
			TCGA.27.2528	0.369657		CGGA_837	0.594227		CGGA_1418	0.367059		GSM405375	0.512878
			TCGA.28.1747	0.314647		CGGA_842	0.84575		CGGA_1419	0.379527		GSM405376	0.185514
			TCGA.28.1753	0.451488		CGGA_848	0.557162		CGGA_1420	0.27488		GSM405379	0.295657
			TCGA.28.2509	0.473807		CGGA_850	0.511732		CGGA_1422	0.499489		GSM405384	0.548686
			TCGA.28.2513	0.585433		CGGA_859	0.906514		CGGA_1425	0.164654		GSM405393	0.276132
			TCGA.28.2514	0.278626		CGGA_876	0.722268		CGGA_1426	0.468288		GSM405397	0.142449
			TCGA.28.5204	0.363465		CGGA_878	0.519909		CGGA_1430	0.24746		GSM405398	0.236022
			TCGA.28.5207	0.314384		CGGA_902	0.655934		CGGA_1433	0.639909		GSM405405	0.247673
			TCGA.28.5208	0.395064		CGGA_D02	0.517623		CGGA_1434	0.631266		GSM405412	0.167738
			TCGA.28.5209	0.36748		CGGA_D03	0.47471		CGGA_1437	0.243755		GSM405415	0.388177
			TCGA.28.5213	0.668694		CGGA_D09	0.44447		CGGA_1441	0.675364		GSM405422	0.196526
			TCGA.28.5215	0.405484		CGGA_D11	0.641441		CGGA_1444	0.348739		GSM405428	0.491194
			TCGA.28.5216	0.358557		CGGA_D16	0.720122		CGGA_1447	0.357966		GSM405430	0.441662
			TCGA.28.5218	0.622046		CGGA_D26	0.736103		CGGA_1451	0.673352		GSM405431	0.17712
			TCGA.28.5220	0.210541		CGGA_D32	0.667091		CGGA_1452	0.622867		GSM405438	0.316443
			TCGA.32.1970	0.242576		CGGA_D35	0.797264		CGGA_1457	0.6031		GSM405442	0.426726
			TCGA.32.1980	0.443822		CGGA_D36	0.798536		CGGA_1459	0.524879		GSM405443	0.3319
			TCGA.32.1982	0.443836		CGGA_D37	0.706537		CGGA_1461	0.444427		GSM405452	0.212494
			TCGA.32.2615	0.526754		CGGA_D44	0.477716		CGGA_1462	0.539569		GSM405453	0.438577
			TCGA.32.2632	0.496772		CGGA_D51	0.848121		CGGA_1476	0.307886		GSM405456	0.796206
			TCGA.32.2634	0.289819		CGGA_D57	0.561969		CGGA_1478	0.312816		GSM405458	0.268285
			TCGA.32.2638	0.506872		CGGA_D58	0.345315		CGGA_1480	0.683689		GSM405459	0.387205
			TCGA.32.4213	0.53696		CGGA_342	0.625132		CGGA_1481	0.606271		GSM405461	0.285098
			TCGA.32.5222	0.434215		CGGA_J130	0.335378		CGGA_1486	0.507895		GSM405463	0.672989
			TCGA.41.2571	0.290592		CGGA_1227	0.34785		CGGA_1487	0.300562		GSM405464	0.16682
			TCGA.41.2572	0.396268		CGGA_1231	0.549115		CGGA_1492	0.652366		GSM405465	0.32667
			TCGA.41.3915	0.487245		CGGA_834	0.485371		CGGA_1494	0.392042		GSM405466	0.39423
			TCGA.41.4097	0.526706		CGGA_1004	0.489008		CGGA_1500	0.398287		GSM405473	0.389088
			TCGA.41.5651	0.240603		CGGA_1008	0.490176		CGGA_1503	0.665306		GSM405474	0.147794
			TCGA.76.4925	0.360248		CGGA_1053	0.578276		CGGA_1507	0.687975		GSM405475	-0.0622042
			TCGA.76.4926	0.302172		CGGA_1070	0.531128		CGGA_1514	0.428806
			TCGA.76.4927	0.423821		CGGA_1071	0.78877		CGGA_1518	0.212172
			TCGA.76.4928	0.462105		CGGA_1073	0.616254		CGGA_1520	0.356718
			TCGA.76.4929	0.327987		CGGA_1074	0.639021		CGGA_1521	0.43889
			TCGA.76.4931	0.318087		CGGA_1099	0.572826		CGGA_1529	0.234299
			TCGA.76.4932	0.373395		CGGA_1114	0.701561		CGGA_1533	0.594966
			TCGA.HT.7691	0.431928		CGGA_1275	0.498994		CGGA_1537	0.500411
			TCGA.HT.8015	0.28133		CGGA_1460	0.468204		CGGA_1538	0.517306
			TCGA.HT.8107	0.0360544		CGGA_D30	0.466792		CGGA_1541	0.370506
			TCGA.HT.7680	0.362047					CGGA_1546	0.730221
			TCGA.P5.A5F6	0.21206					CGGA_1548	0.505092
			TCGA.P5.A5EY	0.103756					CGGA_1558	0.47932
			TCGA.HT.A617	0.304512					CGGA_1564	0.296145
			TCGA.FG.7643	0.0947985					CGGA_1572	0.368298
			TCGA.CS.5395	0.0675434					CGGA_1586	0.743314
			TCGA.DB.A64O	0.12352					CGGA_1589	0.19615
			TCGA.HT.7854	0.394509					CGGA_1596	0.305329
			TCGA.CS.6669	-0.185182					CGGA_1597	0.526376
			TCGA.HT.7857	0.616975					CGGA_1598	0.339108
			TCGA.HT.A4DS	0.211435					CGGA_1601	0.62519
			TCGA.HT.7860	0.305832					CGGA_1603	0.573455
			TCGA.HT.7882	0.814818					CGGA_1605	0.207995
			TCGA.DU.8158	0.267662					CGGA_1606	0.379715
			TCGA.HT.A5RC	0.360188					CGGA_1612	0.634479
			TCGA.CS.5397	0.277013					CGGA_1615	0.402036
			TCGA.DU.7012	0.405849					CGGA_1626	0.595972
			TCGA.DU.5852	0.270355					CGGA_1631	0.440999
			TCGA.DU.6402	0.46558					CGGA_1634	0.585188
			TCGA.CS.4941	0.338662					CGGA_1635	0.130817
			TCGA.DU.7292	0.16827					CGGA_1641	0.365908
			TCGA.DU.5854	0.304122					CGGA_1644	0.518955
			TCGA.DU.7013	0.273922					CGGA_1656	0.297673
			TCGA.DU.7290	0.323202					CGGA_1658	0.661365
			TCGA.FG.A4MU	0.393554					CGGA_1659	0.526485
			TCGA.DU.7006	0.382066					CGGA_1663	0.665342
			TCGA.HT.7469	0.191556					CGGA_1666	0.557992
			TCGA.DU.6403	0.19833					CGGA_1669	0.342955
			TCGA.HT.8104	0.293777					CGGA_1670	0.42614
			TCGA.HW.A5KK	0.380912					CGGA_1678	0.514246
			TCGA.HT.8110	0.283084					CGGA_1681	0.473233
			TCGA.DU.8162	0.189667					CGGA_1682	0.571567
			TCGA.HT.8564	0.0907846					CGGA_1686	0.18315
			TCGA.HT.8011	0.146137					CGGA_1688	0.355552
			TCGA.HT.A61C	0.352465					CGGA_1690	0.538912
			TCGA.CS.6186	0.131307					CGGA_1694	0.449437
			TCGA.DU.5847	0.347252					CGGA_1697	0.364477
			TCGA.FG.6692	0.328708					CGGA_1698	0.592258
			TCGA.FG.A4MW	0.2219					CGGA_1702	0.383295
			TCGA.FG.6688	0.300725					CGGA_1708	0.630693
			TCGA.DU.8165	0.247232					CGGA_1709	0.469696
			TCGA.DU.6405	0.295622					CGGA_1713	0.303532
			TCGA.DH.5140	0.129673					CGGA_1722	0.539487
			TCGA.DU.8161	0.284092					CGGA_1729	0.374722
			TCGA.CS.6188	0.308247					CGGA_1735	0.253404
			TCGA.DU.A5TT	0.228819					CGGA_1736	0.530422
			TCGA.FG.5963	0.209543					CGGA_1738	0.269709
			TCGA.HT.A5RA	0.413006					CGGA_1740	0.135512
			TCGA.FG.8181	0.124108					CGGA_1749	0.38263
			TCGA.HT.8019	-0.0827428					CGGA_1750	0.333682
			TCGA.DU.A5TY	0.411952					CGGA_1758	0.388286
			TCGA.DU.6404	0.292727					CGGA_1760	0.518287
									CGGA_1767	0.465472
									CGGA_1773	0.53414
									CGGA_1776	0.374914
									CGGA_1791	0.327181
									CGGA_1807	0.222503
									CGGA_1809	0.294989
									CGGA_1811	0.612014
									CGGA_1812	0.540831
									CGGA_1814	0.686718
									CGGA_1815	0.578793
									CGGA_1817	0.463334
									CGGA_1819	0.385323
									CGGA_1820	0.461219
									CGGA_1826	0.516983
									CGGA_1833	0.56279
									CGGA_1857	0.620616
									CGGA_1862	0.401587
									CGGA_1865	0.480166
									CGGA_1866	0.462974
									CGGA_1886	0.439819
									CGGA_1899	0.420012
									CGGA_1901	0.611577
									CGGA_1908	0.36461
									CGGA_1946	0.71004
									CGGA_1953	0.536116
									CGGA_1976	0.563662
									CGGA_2008	0.499674
									CGGA_2024	0.255004
									CGGA_2047	0.525793
									CGGA_2075	0.646281
									CGGA_2078	0.605514
									CGGA_2115	0.292186
									CGGA_487	0.530581
									CGGA_509	0.405689
									CGGA_521	0.368175
									CGGA_530	0.508156
									CGGA_568	0.578012
									CGGA_619	0.307679
									CGGA_777	0.544248
									CGGA_780	0.281667
									CGGA_810	0.772639
									CGGA_831	0.536153
									CGGA_852	0.416664
									CGGA_861	0.403191
									CGGA_863	0.0836214
									CGGA_881	0.365675
									CGGA_P100	0.463185
									CGGA_P106	0.486483
									CGGA_P110	0.480592
									CGGA_P112	0.330189
									CGGA_P116	0.392031
									CGGA_P136	0.338458
									CGGA_P143	0.889928
									CGGA_P157	0.392147
									CGGA_P159	0.433842
									CGGA_P160	0.779516
									CGGA_P175	0.454634
									CGGA_P181	0.332913
									CGGA_P199	0.478009
									CGGA_P205	0.52918
									CGGA_P22	0.254518
									CGGA_P23	0.266488
									CGGA_P25	0.624673
									CGGA_P265	0.501885
									CGGA_P266	0.350305
									CGGA_P269	0.371992
									CGGA_P28	0.617857
									CGGA_P295	0.371435
									CGGA_P30	0.364368
									CGGA_P415	0.72952
									CGGA_P483	0.341814
									CGGA_P512	0.517549
									CGGA_P585	0.83449
									CGGA_P594	0.525885
									CGGA_P604	0.366782
									CGGA_P610	0.584992
									CGGA_P619	0.631875
									CGGA_P7	1.05408
									CGGA_P89	0.731986

## Sheet: Table S4
Table S4. Reagents, antibodys, cell lines, organisms, software, and equipment used in present study
Reagents	Brand	Catalog number
Dulbecco’s Modified Eagle Medium (DMEM), high glucose (+GlutaMAX)	Gibco	10566024
Fetal Bovine Serum	Gibco	16140071
Penicillin-Streptomycin-Glutamine (100X)	Gibco	10378016
Roswell Park Memorial Institute 1640 Medium (RPMI-1640) (+GlutaMAX)	Gibco	61870036
Dulbecco’s Modified Eagle Medium/Nutrient Mixture F-12 (DMEM/F12)	Gibco	11320033
B-27TM Supplement, minus insulin	Gibco	A1895601
Animal-Free Recombinant Human EGF	Peprotech	AF-100-15
Animal-Free Recombinant Human FGF-basic (154 a.a.)	Peprotech	AF-100-18B
Ficoll-Paque PLUS	GE Healthcare	17544203
Phorbol 12-myristate 13-acetate (PMA)	Sigma-Aldrich	P1585
Accutase(R) solution sterile-filtered, suitable for cell culture	Sigma-Aldrich	A6964
BCA Protein Assay Kit	Beyotime	P0012S
TRIzol reagent	Invitrogen	15596018
PMA	Sigma-Aldrich	P1585
GDC-0879	MedChemExpress	HY-50864
InVivoPure Dilution Buffers	BioXcell	IP0065
InVivoMAb anti-mouse PD-1	BioXcell	BE0146
InVivoMAb rat IgG2b isotype control	BioXcell	BE0090
Prime-ScriptTM RT Master Mix	TaKaRa	RR036Q
SYBR _x0002_ Premix Ex TaqTM II	TaKaRa	RR820A
Antibodys	Brand	Catalog number
p44/42 MAPK (Erk1/2) (137F5) Rabbit mAb (WB)	Cell Signaling Technology	4695
Phospho-p44/42 MAPK (Erk1/2) (Thr202/Tyr204) (197G2) Rabbit mAb (WB)	Cell Signaling Technology	14227
ERK1/2 Polyclonal antibody (IHC)	Proteintech	16443-1-AP
p-erk1/2 (thr202/tyr204) (IHC)	Wanlei Biotechnology‌	WLP1512
p38 MAPK Polyclonal antibody (WB and IHC)	Proteintech	14064-1-AP
Phospho-p38 MAPK (Thr180/Tyr182) Polyclonal antibody (WB and IHC)	Proteintech	28796-1-AP
Phospho-JNK (Tyr185) Recombinant antibody (WB and IHC)	Proteintech	80024-1-RR
JNK Monoclonal antibody (WB and IHC)	Proteintech	66210-1-Ig
BRAF Polyclonal antibody (WB and IHC)	Proteintech	20899-1-AP
Beta Tubulin Polyclonal antibody (WB)	Proteintech	10094-1-AP
HRP-conjugated Goat Anti-Rabbit IgG(H+L) (WB)	Proteintech	SA00001-2
HRP-conjugated Goat Anti-Mouse IgG(H+L) (WB)	Proteintech	SA00001-1
KI67 Polyclonal antibody (IHC)	Proteintech	19972-1-AP
Anti-gamma H2A.X (TSA)	Abcam	AB81299
Lamin B1 Polyclonal antibody (TSA)	Proteintech	12987-1-AP
p21 Waf1/Cip1 (12D1) Rabbit mAb (TSA)	Cell Signaling Technology	# 2947T
p21 Polyclonal antibody (TSA and IHC)	Proteintech	28248-1-AP
IBA1 Polyclonal antibody (TSA and IHC)	Proteintech	10904-1-AP
GFAP Polyclonal antibody (TSA and IHC)	Proteintech	16825-1-AP
Cleaved Caspase 3 Polyclonal antibody (TSA)	Proteintech	25128-1-AP
CD163 Polyclonal antibody (TSA)	Proteintech	16646-1-AP
CD8a Monoclonal antibody (IHC)	Proteintech	66868-1-Ig
Anti -CD4 Rabbit pAb (IHC)	Servicebio	GB11064
CD3 Polyclonal antibody (IHC)	Proteintech	17617-1-AP
Anti-IL-1 beta Rabbit pAb (IHC)	Servicebio	GB11113-100
IL-6 (D5W4V) (IHC)	Cell Signaling Technology	# 12912
CD206 Monoclonal antibody (IHC)	Proteintech	60143-1-Ig
Anti-CD86 (IHC)	Abcam	#ab220188
CD45 (Flow)	BD Pharmingen	#563891
CD11b (Flow)	BD Pharmingen	#557000
F4/80 (Flow)	BD Pharmingen	#565411
MHCII (Flow)	BD Pharmingen	#557000
CD206 (Flow)	R&D Systems	FAB25351R
Experimental models: cell lines/organisms	Source	Identifier	Patient information
Human: U87 cells	GeneChem	RRID: CVCL_0022
Human: THP-1 cells	National Collection of Authenticated Cell Cultures, China	TCHu 57
Human: Primary patient-derived glioma (neuro)spheres: GSC0117	The First Hospital of China Medical University	N/A	Female, 67 years old, Glioblastoma
Human: Primary adherent cells : PGC62	The First Hospital of China Medical University	N/A	Male, 61 years old, Glioblastoma
Mouse: GL261	iCell	RRID: CVCL_Y003
C57BL/6N mice (six-week-old, male)	Charles River	213
Software and equipment	Brand	Identifier/Address
Image J software	National Institutes of Health	https://imagej.nih.gov/ij/
LSR II ﬂow cytometer	BD Biosciences	San Jose, CA, USA
BD FACSDiva software	BD Biosciences	San Jose, CA, USA
IVIS imaging system	Spectrum CT	Waltham, MA, USA
Microsoft Excel 2019	Microsoft	Redmond, WA, USA
Prism 8	GraphPad	San Diego, CA, USA
R version 4.1.1	R Project for Statistical Computing	Vienna, Austria
DAVID 6.8	LHRI (Huang et al., 2009)	https://david.ncifcrf. gov/tools.jsp
Gene Set Variation Analysis (GSVA)	PMID: 23323831 (Hanzelmann et al., 2013)	http://www.bioconductor.org
Gene Set Enrichment Analysis (GSEA)	Broad Institute(Mootha et al., 2003; Subramanian et al., 2005)	http://www.broadinstitute. org/gsea/index.jsp
FlowJo	BD Biosciences	Version 10.4
PCR LightCycler	480	Roche 480II
Microscope	Leica	DMi8
Microscope	Leica	DM2500 LED

## Sheet: Table S5
Table S5. Differential expressed genes (DEGs) between indicated Doxorubicin treated and control GBM cell samples
PGC62 RNA-seq					GSC0117 RNA-seq
Gene Symbol	log2 Fold Change	p value			Gene Symbol	log2 Fold Change	p value
RPLP0P2	1.84898	0			CTGF	2.69445	3.84152e-213
ARC	3.21615	2.86982e-217			KLF6	1.0652	1.11677e-93
DUSP5	1.55745	1.34529e-205			CCND1	1.23047	1.1284e-33
ATF3	1.42093	2.30983e-201			CYR61	1.23944	2.79053e-31
EGR1	1.2438	5.27053e-162			PRTG	1.44917	3.58376e-29
KLF10	1.12187	3.51284e-156			WNT16	1.91864	1.3017e-28
TFRC	1.25397	8.18949e-146			FRMD4B	1.49344	2.21625e-27
LUCAT1	1.89975	1.01764e-142			RAI14	1.30842	6.58972e-25
KIF1A	3.6545	2.03508e-113			PLAU	2.42768	1.54651e-21
ARHGAP27	1.16215	3.25949e-103			MCAM	1.56264	4.37152e-21
FAM222A	1.21752	6.45841e-86			ZNF433-AS1	1.47622	1.44321e-20
ATP6V0D2	2.09539	8.02719e-82			BCOR	1.02062	3.94901e-20
AEN	1.04545	2.20628e-81			CD44	1.6086	1.93154e-19
C11orf96	2.31254	1.40624e-80			TBX15	1.00699	4.34093e-19
ZBTB43	1.05853	2.37683e-80			CHRNA3	4.6007	9.32102e-19
KBTBD8	1.65575	8.82074e-77			DDI2	1.00467	8.58506e-18
SLAMF7	1.92457	3.23578e-76			ZNF697	1.20849	1.82435e-17
TFCP2L1	1.92647	3.24941e-74			ANXA1	1.93733	3.88792e-17
TSPAN13	1.36744	5.07027e-74			CDYL2	1.55099	5.84281e-17
ATP6V1FNB	1.74036	2.16724e-73			SCN5A	2.4041	6.37289e-17
SMPD3	2.07127	5.10464e-72			TFPI2	1.74404	8.40585e-17
SLC8A2	2.88221	7.386e-69			LAMB1	1.12491	9.56073e-17
TSPYL2	1.10719	1.15395e-63			FAM155B	2.27961	1.08578e-16
TDRKH	1.17815	2.26968e-63			RUNX1T1	1.02557	3.01792e-16
AOC2	1.20461	3.07015e-62			STX3	3.30376	4.33525e-16
MFSD2A	1.49163	6.43633e-62			EMILIN2	1.78388	4.56319e-16
UPP1	1.66712	1.18397e-59			DKK1	1.80953	5.74616e-16
SPRR2D	1.81586	1.55796e-55			DIXDC1	1.0247	1.83072e-15
H1-0	1.34733	1.36241e-54			SYTL2	2.14094	3.70094e-15
FOSB	3.70988	3.45597e-52			HMGA2	3.34963	7.32988e-15
KLF5	1.70349	8.51689e-51			TUFT1	1.3746	7.3322e-15
ENSG00000227218	1.33705	1.03274e-50			PDZRN3	1.71313	7.76623e-15
LCP1	1.67288	1.55065e-48			TRIM36	1.20292	1.03369e-14
VGF	1.74126	7.73353e-48			ICAM1	4.72023	2.35983e-14
PCDH17	2.96277	3.79166e-47			SSH1	1.22656	2.91155e-14
GADD45B	1.1254	4.5733e-45			MYO1E	2.65058	7.88381e-14
EFNA2	2.30356	8.51596e-45			A4GALT	2.43282	1.12487e-13
GRIN2C	1.68421	3.37495e-44			PTGS2	3.04805	1.53744e-13
BICDL1	2.13553	1.18784e-43			UPP1	1.02116	1.72322e-13
CATSPERG	2.06001	2.13544e-42			CHML	1.41747	1.75368e-13
NFKBIB	1.10172	6.95398e-42			RYBP	1.01529	1.76379e-13
TUFT1	1.22179	1.79935e-41			USH2A	3.6739	2.52226e-13
S100A10	1.12826	2.05507e-41			NPR3	1.59769	2.74168e-13
BCAN-AS1	1.53535	3.42235e-41			TTN	1.37987	4.07003e-13
ADPRHL1	1.52206	3.62943e-41			ATF3	1.15127	4.48638e-13
ACHE	2.33526	5.34361e-41			PALM2	2.54348	8.05733e-13
ENSG00000230882	1.39721	3.79365e-40			ZNF823	1.39057	1.18518e-12
TINCR	2.49177	4.03812e-39			HMCN1	1.36568	1.20354e-12
ENSG00000236453	1.80465	6.45874e-39			ACHE	2.79783	1.49221e-12
LIPH	2.00019	7.52186e-38			PARP12	1.38244	1.96849e-12
PDE2A	2.16545	7.94031e-38			PXDN	1.13508	4.06998e-12
SH2D5	1.65646	2.55999e-37			BVES	1.19673	4.38995e-12
CACNA2D2	1.21268	4.25661e-37			FHOD3	1.6002	4.98922e-12
MYCL	1.21605	4.62204e-37			OCLN	2.21099	7.39988e-12
SLCO5A1	1.55202	4.12659e-36			AHNAK	2.57894	8.4789e-12
SPINK1	2.83066	1.21015e-34			IL6R	2.58518	1.77253e-11
CRY1	1.44048	1.33429e-34			SLC47A1	1.57885	1.79113e-11
IRF7	1.00212	1.96229e-34			KCNQ3	1.06952	2.35164e-11
ZNF468	1.04021	2.40594e-34			ULBP2	1.56057	2.70707e-11
CSRNP1	1.45574	4.06119e-34			RASSF1	1.10904	3.16954e-11
ZNF721	1.07083	4.51892e-34			LONRF3	1.22155	4.2615e-11
POLR2J4	1.01875	1.07794e-33			CHRM4	2.47787	5.50746e-11
MMP3	2.649	1.34839e-33			NAMPTP1	1.04664	6.31766e-11
SAPCD2	1.01911	4.11378e-33			CYP1B1	2.67676	6.81278e-11
PTGS2	1.08133	1.22414e-32			DGKH	1.3189	7.82008e-11
ENSG00000245025	1.31816	1.97099e-32			S100A13	1.12058	8.12904e-11
RAB39B	1.0151	1.98155e-32			EPB41L4A	1.59536	8.17422e-11
ZNF432	1.19153	2.14606e-32			RASSF3	1.6107	9.49472e-11
ENSG00000275216	3.32609	2.38711e-32			MYCL	1.67625	1.05786e-10
NR4A3	1.53583	9.24903e-32			ZFP69B	1.40933	1.15401e-10
FOXD2-AS1	1.04391	1.25146e-31			SERTAD2	1.02829	1.52153e-10
DLL4	1.26907	1.37852e-31			TGFA	1.41484	1.72303e-10
PTAFR	2.15366	2.50654e-31			HIVEP3	1.15124	1.81201e-10
ZNF433	1.06662	3.80541e-31			AGMAT	1.58878	2.05827e-10
SPI1	3.28167	3.86098e-31			BCL2L11	1.09681	2.08216e-10
H2BC15	1.53749	3.09099e-30			NEXN	1.9701	2.42383e-10
PCDH19	3.0116	3.15864e-30			SLC25A30	1.00251	3.05408e-10
CHRM4	2.2082	3.21663e-30			DCBLD2	1.59914	3.32616e-10
KCP	1.30518	4.53077e-30			LRRFIP1	1.10376	3.38432e-10
TREM1	2.84988	8.29885e-30			KDM7A	1.59831	3.89988e-10
SNHG1	1.01904	2.06324e-29			PDK4	3.19746	6.42624e-10
MYO15B	1.04776	2.29223e-29			NRROS	4.01752	7.20854e-10
ENSG00000273599	1.5322	3.965e-29			PIM1	1.29409	8.21671e-10
NOCT	1.27507	6.69557e-29			PTHLH	1.08126	8.64728e-10
GAL3ST1	2.26423	1.00382e-28			BDNF	1.8687	9.57658e-10
APOE	1.76128	2.58018e-28			CAMK1D	1.15018	1.35265e-09
PYGM	2.46492	3.70097e-28			SLC30A2	4.64509	1.67337e-09
DNAJC25	1.01305	5.38286e-28			PPP1R15A	1.56689	1.71986e-09
SERTAD1	1.13406	5.5549e-28			LNX2	1.09721	2.06401e-09
NPC1L1	2.51104	6.83996e-27			WEE1	1.38247	2.27475e-09
ENSG00000279641	1.72417	1.2643e-26			COL12A1	2.07973	2.75327e-09
PPP2R2C	1.07695	1.27365e-26			E2F7	3.10258	2.83681e-09
LMNTD2	2.19698	1.54255e-26			ALPK1	1.10479	3.02828e-09
CMKLR2	1.10458	2.55468e-26			CLMP	1.51983	3.09505e-09
ALOXE3	1.71966	9.9065e-26			C3AR1	2.90337	3.24518e-09
LINC03016	2.10166	1.51387e-25			CDC42EP3	1.47184	3.40155e-09
AOC3	1.77841	1.55832e-25			LTBP2	1.23836	3.40085e-09
ACAP1	1.10934	2.63692e-25			AMOTL2	1.66882	4.32209e-09
SPINT1	2.89171	6.80444e-25			STXBP5	1.05193	4.36971e-09
MYH10	1.30003	6.91077e-25			GJA3	1.36298	4.61577e-09
IL20RB	1.18552	9.53626e-25			CENPM	1.89048	5.71925e-09
RELN	3.31286	1.19744e-24			PRRG4	1.36811	7.05356e-09
SLC30A3	1.74013	2.41446e-24			SHANK2	2.65631	8.08699e-09
ENO3	1.514	4.21422e-24			KCNB1	2.11442	8.32146e-09
STPG1	1.33641	5.7622e-24			NT5C2	1.11214	8.93467e-09
SCX	1.50304	6.44806e-24			SPHK1	3.22089	1.26045e-08
RND1	3.41747	1.04863e-23			FOSL1	3.07592	1.44808e-08
MMP1	1.65305	1.05667e-23			IL31RA	2.06353	1.60935e-08
FOXD4	1.78177	1.23988e-23			FAM189A2	3.78289	1.72618e-08
OVGP1	1.23171	1.27557e-23			SIK1B	2.0449	1.76316e-08
MAP3K9	1.24539	1.4103e-23			TMEM106A	1.99842	2.22299e-08
ENSG00000233223	1.41467	1.62494e-23			PGM2L1	1.33859	2.43675e-08
C19orf38	2.37761	1.77428e-23			CD163L1	3.95315	2.48158e-08
PTPRH	1.60917	2.35484e-23			KLF4	1.03324	2.63952e-08
MAP1LC3B2	1.11468	2.59427e-23			DRD2	1.63466	2.82892e-08
SLC30A2	1.72764	2.68997e-23			DOCK11	1.69523	3.21309e-08
HRK	1.92507	5.45019e-23			AC090673.1	3.63021	3.3929e-08
GOLGA7B	1.01008	5.99611e-23			FOSL2	1.4075	3.91246e-08
CCDC88B	1.75543	6.76892e-23			CCDC117	1.02558	4.02097e-08
CPA4	1.3296	7.38993e-23			MAP3K9	2.67013	4.10712e-08
ZNF442	1.01275	7.45048e-23			BNC2	2.0592	4.43674e-08
CD2BP2-DT	1.69338	1.86525e-22			LRRC37A4P	1.73646	4.52655e-08
SLC16A1-AS1	1.02206	2.12244e-22			RAPH1	1.05221	5.01829e-08
ITK	3.77484	2.55664e-22			DLL1	1.34331	7.89386e-08
CD14	1.79174	2.67485e-22			NT5DC3	1.35462	8.34453e-08
IQCN	1.00975	3.63738e-22			HES7	1.96405	8.36299e-08
ENSG00000287740	1.85059	5.99097e-22			TP53I11	1.46913	8.64284e-08
LNCOG	1.46216	6.30857e-22			STC2	1.14793	9.00666e-08
ZSCAN10	3.30811	8.69107e-22			USP53	1.91233	9.65663e-08
ENSG00000274213	2.44605	8.74326e-22			RNF150	1.18007	9.75567e-08
LINC02392	2.9386	1.70325e-21			JPH2	6.82688	1.00457e-07
ERFL	1.16378	3.14982e-21			CD109	1.75139	1.00473e-07
TMCC3	1.19117	3.61911e-21			PPP2R2C	3.39907	1.06011e-07
SGK1	1.0121	3.83067e-21			AEN	1.48062	1.09514e-07
EGR3	1.89497	8.38191e-21			DNAH11	2.14944	1.14013e-07
SNHG12	1.25791	1.02944e-20			GINS4	1.4646	1.19759e-07
SLC9A5	1.08069	1.52214e-20			DIAPH1	1.08078	1.40078e-07
GK	1.02636	2.45541e-20			CD24	3.62671	1.70846e-07
KRT15	1.23345	3.18906e-20			SLC30A3	2.97921	1.77173e-07
ABL2	1.06412	3.21956e-20			DUSP5	1.36881	2.08186e-07
IL17RE	2.54716	3.47465e-20			CHST3	1.31738	2.08187e-07
CASZ1	1.59093	7.38164e-20			GPNMB	3.61361	2.1429e-07
RNF112	1.41684	8.33104e-20			SV2C	4.83959	2.41019e-07
CEBPB-AS1	2.00653	8.61614e-20			LATS2	1.04588	2.57231e-07
EDA2R	1.68542	8.99674e-20			NCR3LG1	1.49821	2.96321e-07
MED26	1.03013	9.10562e-20			BANK1	4.35147	3.26072e-07
SLC6A17	2.29883	1.55991e-19			PTPRJ	1.5228	3.27801e-07
AQP3	2.79885	1.56157e-19			HRK	1.34226	3.81747e-07
KCNT1	1.33636	1.69406e-19			STK26	6.59901	4.24983e-07
KCNN1	2.05529	2.73988e-19			SYNPO2	2.97513	4.36213e-07
ENSG00000255197	2.07789	3.32721e-19			MAP2K3	1.20552	4.63037e-07
SOX15	1.72718	3.3365e-19			PERP	2.28487	4.72654e-07
SLC4A1	3.25427	3.58493e-19			SCN3B	1.63869	4.73087e-07
NGF	1.71524	1.0678e-18			MAP3K7CL	2.75028	4.85127e-07
NLRP9	2.08511	1.09161e-18			PCOLCE2	1.51333	4.96677e-07
EMILIN2	1.36006	1.41787e-18			RCC1	1.0654	6.23536e-07
CHST8	1.87117	1.45538e-18			DOCK8	4.60001	6.52759e-07
ELAPOR1	1.24575	1.90906e-18			ATP8B1	2.28896	6.59334e-07
CREM	1.14661	2.66278e-18			MET	3.01973	6.61769e-07
SIRLNT	1.96663	3.17884e-18			HSPB8	3.20822	6.64517e-07
STAB1	1.8004	3.3439e-18			TP63	3.52755	6.98573e-07
PINLYP	1.21592	3.63684e-18			SLCO4A1	3.36515	8.11934e-07
GADD45G	1.35629	4.0037e-18			SLC9A2	1.48953	8.20016e-07
CYP27B1	1.10835	4.22377e-18			FAM83G	2.43209	9.09556e-07
PLD6	1.07732	5.54443e-18			AC124798.1	1.27843	9.13806e-07
BMP7	2.64463	6.09876e-18			EREG	3.33033	9.19603e-07
MTUS2-AS1	2.16293	6.99924e-18			ANK3	1.28736	9.29888e-07
PILRA	1.51111	7.27676e-18			CLGN	1.77506	9.52355e-07
NIBAN3	1.90898	1.4413e-17			AC012618.2	1.65416	9.8298e-07
DNAH12	2.86993	1.59999e-17			TBC1D8	1.47205	9.97426e-07
ZNF165	2.42029	1.59991e-17			FRRS1	1.94356	1.0278e-06
PDE6G	2.18243	1.62499e-17			ECM1	1.30174	1.05072e-06
RAB3C	2.73957	2.45949e-17			CNTNAP2	3.74323	1.22465e-06
CNTN4	1.61682	2.52527e-17			STARD13-AS	1.63167	1.26604e-06
ZNF77	1.21984	2.74647e-17			XIRP2	6.10612	1.27172e-06
TTC39A	1.64609	4.62553e-17			CARD10	1.43659	1.30496e-06
ENSG00000235537	2.11734	5.6318e-17			SDC1	1.77224	1.41757e-06
ELAVL3	2.65137	6.89832e-17			KCNK6	3.42969	1.46877e-06
STX11	1.78687	6.92672e-17			AL365181.3	1.14089	1.53649e-06
ENSG00000286064	1.31924	1.04137e-16			MAFF	1.20778	1.64614e-06
CDH23	2.35737	1.12039e-16			DACT1	1.61606	1.66785e-06
RADIL	1.41086	1.12748e-16			IQGAP1	1.1401	1.72819e-06
DCDC2C	1.60355	1.40693e-16			COL24A1	1.71798	1.73361e-06
MCF2L	1.88246	1.43715e-16			NOV	2.01956	1.82978e-06
ENSG00000287574	1.33558	1.81597e-16			RAB3C	3.02522	2.00028e-06
ZMYND10	2.4309	1.87399e-16			TMEM154	1.23578	2.06245e-06
PITPNM3	1.32175	1.92181e-16			VDR	5.05179	2.1336e-06
MKLN1-AS	1.35592	1.94602e-16			DUSP1	1.65202	2.29427e-06
LTA	2.65427	2.18739e-16			SMAD7	1.40181	2.3495e-06
TTBK1	3.22283	2.35042e-16			STAMBPL1	1.73245	2.35748e-06
C2	1.2743	2.39845e-16			THBS1	1.89522	2.7145e-06
GDF9	1.86428	2.42567e-16			TGFBR2	1.70537	2.78094e-06
CKS2	1.34742	2.46594e-16			ITSN2	1.00057	2.95936e-06
ESM1	1.36249	2.64398e-16			NDRG1	1.88887	3.02201e-06
NLRP10	1.83453	3.49448e-16			CPA4	3.57301	3.15424e-06
STARD8	1.12649	3.54966e-16			SH2D5	5.50622	3.18705e-06
CRYM	2.15655	3.82921e-16			MUC19	4.33411	3.42493e-06
ZNF256	1.24319	3.99684e-16			SYNE3	1.45548	3.50405e-06
SSTR2	2.46828	3.99926e-16			PTGS1	1.27507	3.62579e-06
ENSG00000291067	1.35196	4.00576e-16			ABTB2	1.38422	3.66545e-06
OCLN	1.05734	4.62519e-16			ABL2	1.21838	3.76769e-06
IL10RA	2.62532	5.69979e-16			CNTN4	3.14476	3.95056e-06
INPP5J	2.24158	1.07402e-15			GPRC5A	2.30861	4.17328e-06
MYORG	1.35239	1.08499e-15			PPTC7	1.06016	4.30216e-06
PIWIL2	3.54826	1.10627e-15			PDGFB	1.75769	4.37085e-06
SGPP2	3.28263	1.18144e-15			TINCR	1.62985	4.46292e-06
CFAP53	1.29449	1.36967e-15			SGMS2	1.57885	4.51449e-06
NRARP	1.23752	1.75085e-15			HPRT1	1.37254	4.84123e-06
IL11	2.14354	2.01804e-15			FHL2	2.03926	4.88017e-06
ADCY8	1.59814	2.37614e-15			COL27A1	1.76096	4.98733e-06
PAK3	1.86319	2.74349e-15			PTPRT	2.76169	5.1868e-06
FOS	1.29211	2.74736e-15			AC108463.3	1.97159	5.18089e-06
IQCA1L	3.93413	2.97622e-15			EHD4	1.01404	5.29069e-06
ELOVL7	1.03014	3.79276e-15			TBC1D9	1.21945	5.46021e-06
DMBT1	2.15797	4.16037e-15			ARFGEF3	2.13422	5.57245e-06
CPNE9	3.21108	4.73537e-15			AC245060.5	1.0751	5.85565e-06
ISG20	1.42303	4.99391e-15			MARVELD1	1.17241	6.08022e-06
ATG9B	2.82045	5.60944e-15			CHST6	1.12886	6.17633e-06
KCNH3	1.62281	6.66781e-15			SNORD17	1.48086	6.18346e-06
PLEKHO1	1.03891	6.90814e-15			MYO1D	3.18766	6.57963e-06
GIPR	1.89913	8.91206e-15			LIPH	1.49882	6.88413e-06
CLDN14	1.04941	9.22782e-15			ABCC3	1.8764	6.94353e-06
ENSG00000279227	1.42247	9.31043e-15			DDIT3	1.10287	7.15356e-06
CNIH3	1.23136	9.8141e-15			SI	5.83284	7.54966e-06
VWA5B2	1.00957	1.0312e-14			HAPLN3	1.53516	7.97535e-06
TYW1B	1.12131	1.07818e-14			FZD5	1.02635	8.04749e-06
ASIC4	1.31605	1.13906e-14			GADD45B	1.18118	8.10245e-06
ZNF10	1.00826	1.20103e-14			SNHG3	1.17425	8.34315e-06
SH2D3C	1.53507	1.38956e-14			SPX	5.69138	8.57669e-06
C3	1.35672	2.10264e-14			ERRFI1	1.24885	8.57208e-06
DCAF4L1	1.23599	2.22335e-14			SYT14	2.02948	1.02083e-05
CTSS	1.19913	2.31408e-14			KSR2	3.0894	1.0607e-05
FNDC7	3.92407	2.87956e-14			IGFBP6	2.39634	1.10328e-05
B3GNT4	2.76787	3.26035e-14			PAPSS2	1.03909	1.11804e-05
ANO7L1	1.52344	3.85897e-14			ADAMTS2	2.2492	1.12088e-05
LINC02481	1.96191	4.14569e-14			TEX15	1.16688	1.13345e-05
KLC3	2.28587	4.4878e-14			SV2B	3.57151	1.13655e-05
CCDC17	1.94889	5.9061e-14			HIST1H4H	1.74146	1.14247e-05
DNAJC3-DT	1.2632	6.82055e-14			TAF4B	1.99187	1.17304e-05
MCF2L2	1.25373	7.29363e-14			NMNAT2	2.36782	1.21971e-05
ENSG00000288919	1.17458	7.36332e-14			PPM1H	2.42116	1.22608e-05
MYO7A	1.85525	8.21084e-14			SLC16A7	3.65785	1.24653e-05
MYH3	1.39942	1.04391e-13			LRP2	4.73166	1.25098e-05
CLDN6	2.63515	1.05005e-13			ANKRD28	1.09482	1.2739e-05
APOM	1.83343	1.42531e-13			FSTL4	2.37052	1.30636e-05
KCNN2	2.65838	1.50631e-13			PTPRM	3.42985	1.36715e-05
ENSG00000287126	1.11061	1.5349e-13			FKBP1A	1.07029	1.38957e-05
LINC02980	1.5196	1.6425e-13			CPVL	1.03993	1.49124e-05
LINC01134	1.05567	1.70995e-13			FOXL2	2.11312	1.64512e-05
WNK4	1.72877	2.02968e-13			ADRA1D	1.44029	1.68125e-05
MB21D2	1.20948	2.21353e-13			QRFP	1.60338	1.68472e-05
GLIPR1-AS1	1.2478	2.39315e-13			NTN4	2.10593	1.7008e-05
CD74	1.79346	2.62085e-13			SOCS1	1.16503	1.70192e-05
VSIR	1.34525	2.63026e-13			ARHGAP10	1.84512	1.7514e-05
H1-4	1.15007	3.19522e-13			LOX	1.06936	1.78587e-05
MROH6	1.276	3.57423e-13			COL1A1	1.85403	1.80945e-05
RNF139-DT	1.07732	4.91026e-13			CHST1	2.50589	1.81956e-05
CNTN1	2.28168	5.57306e-13			PLXNA2	1.17195	1.82145e-05
MASP2	1.49536	6.14776e-13			HRH2	2.5199	1.87507e-05
CFB	1.7797	6.17167e-13			NIPAL2	1.07273	1.9088e-05
MGAM2	2.99235	6.8029e-13			PEG3	1.36485	1.92292e-05
CHMP4BP1	1.66889	6.81503e-13			DNAH8	6.20385	1.9413e-05
RYR1	3.0767	7.39899e-13			AC005077.4	5.74605	1.99524e-05
GOLGA4-AS1	1.15769	7.77099e-13			SAMD11	1.11786	2.02326e-05
ENSG00000249602	2.50264	8.30815e-13			HS6ST3	5.59177	2.08142e-05
NRIP3	1.24009	8.56544e-13			AHR	1.1487	2.12019e-05
DENND2C	1.28941	8.57156e-13			TMEM255B	6.25979	2.31643e-05
KLHL30-AS1	2.19787	8.92994e-13			HIST2H2BE	1.09703	2.54399e-05
TGFBR3L	1.0982	8.96117e-13			SLC13A1	5.91071	2.7568e-05
ACTN2	1.92222	9.53205e-13			NR4A3	2.00592	2.7553e-05
NYAP2	4.37694	9.80258e-13			AC022150.4	1.30532	2.76816e-05
PNP	1.25654	1.19772e-12			TGFBI	1.47572	2.79683e-05
ENSG00000274717	1.87988	1.21669e-12			SERPINE1	1.28868	2.87405e-05
CFAP43	2.13624	1.23614e-12			AP000695.2	5.74856	2.88967e-05
HM13-AS1	1.28288	1.26441e-12			SERINC2	1.0637	2.94593e-05
BMP8B	1.56584	1.47249e-12			HIST1H2BG	1.50996	3.03263e-05
CSF1R	1.00179	1.53053e-12			FNDC7	3.05366	3.12028e-05
SNHG30	1.13615	1.58706e-12			GRM4	5.54156	3.19007e-05
CNTFR	2.66957	1.72602e-12			HOXB9	2.97847	3.19811e-05
CD274	1.05198	1.72595e-12			LAMC2	1.73125	3.1981e-05
PHF24	2.30218	1.74955e-12			DSG2	1.5623	3.2147e-05
ATP8A2	2.59096	1.83067e-12			AC024940.1	4.53898	3.35345e-05
ENSG00000273472	1.45772	1.90751e-12			SEC31A	1.01386	3.5512e-05
DMGDH	1.28882	1.93459e-12			KLF10	1.21527	3.71614e-05
FAM83C	2.54049	2.1218e-12			CATSPERE	1.92037	3.90565e-05
SHLD3	1.2338	2.55336e-12			SLC17A8	5.363	4.16421e-05
SELPLG	1.00043	2.88569e-12			PIK3C2G	5.41686	4.20872e-05
SILC1	2.69517	2.9353e-12			CTSV	2.30356	4.23171e-05
GUCA1B	1.54666	2.98949e-12			VDAC3P1	2.13442	4.2533e-05
TG	2.06126	3.04993e-12			CFAP57	5.36947	4.29755e-05
GABBR2	1.31705	3.2021e-12			RYR2	2.72885	4.30237e-05
PCP2	1.96048	3.64243e-12			OTUD7B	1.01	4.31527e-05
COL17A1	1.47559	3.67024e-12			EMP1	1.46047	4.36186e-05
GCGR	3.72626	3.8436e-12			GABRB2	5.25058	4.4111e-05
NUDT17	1.41161	3.87617e-12			MALT1	1.12395	4.41471e-05
RXFP4	1.81429	4.20674e-12			AVPR1A	5.57977	4.45882e-05
SUGCT-AS1	2.75587	4.51954e-12			DCDC2	2.63101	4.51904e-05
PRKCG	2.48919	4.55843e-12			CLSPN	1.16528	4.70145e-05
DNAH6	1.99108	4.59643e-12			GLIPR1	1.26648	4.80214e-05
CXCL8	1.44148	4.71739e-12			RUNX2	1.14488	4.87567e-05
LRRC56	1.14382	4.82881e-12			TFEC	5.81474	4.88488e-05
TSLP	1.17965	4.95594e-12			TPK1	1.58286	5.04984e-05
HNF4A	2.27149	5.41771e-12			SAMD12	1.23712	5.12179e-05
H2BC11	1.01245	5.69379e-12			TACC2	1.01478	5.17454e-05
MEIOC	1.79138	6.0695e-12			HYAL3	1.08685	5.24472e-05
KLHL30	2.44451	6.39595e-12			STX11	2.12463	5.40127e-05
HMX3	1.70856	6.47156e-12			LURAP1L	2.17189	5.4501e-05
PKD1L1	2.83378	7.90357e-12			KIAA1217	1.17223	5.72342e-05
FAM53A	1.98768	8.20559e-12			AL031985.3	1.23567	5.77418e-05
F11R	1.15883	8.2836e-12			MID2	1.29412	5.88423e-05
ENSG00000223969	1.7496	8.62428e-12			SLC7A6	1.02531	5.89605e-05
NAP1L2	1.09818	9.39899e-12			IFFO2	1.0934	5.95103e-05
ABCC2	1.26872	9.42277e-12			AKR1B10	4.16194	6.14393e-05
IFI27	2.60591	1.02332e-11			UCN2	2.70653	6.28833e-05
FAM83B	3.91529	1.04256e-11			VCAN	1.30715	6.48198e-05
USH2A	3.13543	1.08207e-11			PTGFR	1.97568	6.57278e-05
ALK	1.82947	1.1159e-11			SPTBN2	1.0259	6.66285e-05
RALY-AS1	1.32662	1.13526e-11			MORC1	5.37609	6.96197e-05
CASS4	1.69394	1.41478e-11			IER3	2.1546	7.30023e-05
COBL	4.53856	1.54614e-11			JMJD6	1.00473	7.30029e-05
SGCG	1.46439	1.6336e-11			AL138847.2	5.17318	7.33508e-05
OASL	1.38464	1.81793e-11			SLC24A4	5.3721	7.35214e-05
FNDC11	1.74211	1.93799e-11			CHGB	2.08511	7.40344e-05
RNF223	2.79601	1.94341e-11			SIRT1	1.04913	7.70411e-05
RRAGC-DT	1.00675	2.28191e-11			MUC16	2.99641	8.08162e-05
IL24	2.42779	2.42652e-11			SLCO4C1	5.49369	8.18208e-05
AK9	1.10035	2.4974e-11			NIPAL1	4.40601	8.53388e-05
IL1RL1	4.98861	2.55525e-11			GMNC	5.70431	8.76234e-05
H4C5	1.20436	2.65117e-11			CPHL1P	5.17199	8.82417e-05
ENSG00000272702	1.10689	2.6816e-11			CD36	4.95043	8.8378e-05
EVI2B	1.19755	3.31237e-11			FRMD3	1.59318	8.88091e-05
GABRQ	1.31403	3.60036e-11			SGCG	1.36055	9.14963e-05
GRIN2B	2.74125	4.4732e-11			PLEKHO1	1.51253	9.73408e-05
ENSG00000289117	1.38041	4.59768e-11			ITGA11	1.23652	9.86205e-05
TIGAR	1.26905	5.01447e-11			MYH9	1.16831	0.000100362
FER1L6	3.59405	5.49277e-11			LINC00513	2.21664	0.000101336
CMYA5	1.76999	6.86824e-11			KLHL1	4.31893	0.000102344
ENSG00000288612	1.29299	6.9096e-11			ELF4	1.02788	0.000103717
PTPRR	1.02116	6.96843e-11			TLR6	6.09932	0.000106203
WASL-DT	1.0209	8.10429e-11			GFRA2	5.10823	0.000109471
ENSG00000260082	2.6611	8.11344e-11			ASS1	2.16807	0.000112108
LINC03009	1.01981	8.98625e-11			AOX1	6.08655	0.0001124
ABCB1	1.2404	1.01471e-10			AFF2	4.24715	0.000113196
LINC00334	2.17334	1.05907e-10			ACAN	4.86584	0.000116512
NIPAL1	2.4168	1.12253e-10			SIX4	1.50123	0.000120856
ENSG00000285649	2.86302	1.13936e-10			TLE3	1.05991	0.000124549
ELMOD1	1.07972	1.24283e-10			ERO1A	1.21909	0.000129662
CRABP2	1.42021	1.25105e-10			FOSB	1.10312	0.000131146
ENSG00000272696	1.12111	1.36008e-10			TMC4	1.85909	0.000133237
C9orf24	1.78481	1.49702e-10			BMP4	4.90568	0.000134791
CCL26	1.76286	1.55574e-10			MSRB3	1.66396	0.000134997
CILP2	1.49523	1.61365e-10			CLCA4	4.313	0.000136526
RPL7AP43	2.28473	1.80683e-10			ADAMTS14	2.25814	0.000136567
FBLL1	1.93065	1.82699e-10			RAET1G	1.82444	0.000139711
PRLR	1.81062	1.87963e-10			TLR2	3.86663	0.000139962
DIABLO	1.20426	1.91812e-10			PHLDA2	3.22067	0.000141279
BEST4	1.45507	1.95091e-10			HNF4A	5.10188	0.000141418
TNFRSF14-AS1	1.53627	2.17315e-10			PLAC4	1.51052	0.000141948
ESPNL	2.26903	2.19503e-10			FAM186B	1.2225	0.000141942
GALR2	1.23835	2.41342e-10			TMEM155	5.2368	0.000144465
SH3RF2	1.06418	2.83771e-10			KCNS3	5.79184	0.000147518
CELF5	1.58369	2.84632e-10			C21orf91	1.00311	0.000147568
ENSG00000289688	2.50655	2.8522e-10			ANO4	2.40573	0.00015378
ENSG00000268204	2.33587	2.86832e-10			BICDL1	1.73938	0.000154351
LRRC53	3.45742	3.06226e-10			TATDN2P3	3.55622	0.000158751
ENSG00000260316	3.11204	3.17056e-10			PPFIBP1	1.14744	0.000160464
APCDD1L-DT	1.51511	3.23891e-10			MIR22HG	1.54807	0.000161821
LBHD1	1.36254	3.69132e-10			CASP12	5.07392	0.000163905
DMRT1	4.2708	3.77398e-10			C7orf57	1.96204	0.000164267
DRD2	1.05957	3.93343e-10			DLL4	1.93976	0.000164927
FRK	1.54554	3.98536e-10			ADAMTSL3	2.87025	0.000169561
SLC6A13	3.44625	4.74443e-10			GPC3	5.37546	0.000170709
SPDYA	1.62495	5.14011e-10			HAPLN1	5.24925	0.000176025
DNAH2	2.31678	5.63962e-10			ANKRD26P1	5.76414	0.000180599
ENSG00000286952	2.53064	6.5034e-10			OSTN	5.08087	0.000181996
GSTO2	2.1178	6.58522e-10			KCND2	2.68167	0.000184935
ENSG00000286138	1.90341	6.69028e-10			LAMA1	4.45725	0.000186261
GPR35	1.05021	6.83847e-10			PNP	1.22616	0.000186399
LRP2	2.83463	7.02378e-10			CHRNA5	1.50596	0.000189029
LINC01050	2.4435	7.33127e-10			STAB1	2.88621	0.000190771
ITGB1-DT	1.14377	7.43658e-10			SHQ1	1.09867	0.000192591
RHOV	1.74541	8.87233e-10			PLEK2	4.1385	0.000202234
LNP1	1.28101	8.93469e-10			MTFR2	1.56719	0.000203627
CFAP251	1.19609	9.09575e-10			LINC00632	5.11041	0.000205271
ENSG00000287721	2.08226	9.43315e-10			AC012618.3	1.16373	0.000210172
OLIG2	1.15437	9.57925e-10			BCAS1	4.16971	0.00021489
ANKLE1	1.18729	1.00762e-09			LINC00460	3.59621	0.000216409
HEY2	1.0523	1.11944e-09			FRK	2.54273	0.000222634
GCNT4	1.52721	1.2159e-09			DSC3	4.94905	0.000223418
JSRP1	1.93813	1.32922e-09			TNFRSF13C	2.10531	0.00022336
MYO15A	2.75492	1.36757e-09			BRCA2	1.40707	0.000225754
CES3	1.48744	1.49004e-09			DAPK2	1.21738	0.000226971
ACRBP	1.84426	1.53518e-09			TEAD4	1.44222	0.000227266
ENSG00000260729	1.62318	1.54195e-09			ANKRD18A	4.86854	0.000229166
INHBE	1.01216	1.64161e-09			PTPRO	1.1993	0.00022922
SKOR2	1.58476	1.85718e-09			UCP2	1.60257	0.000229509
CYLD-AS1	2.33444	1.98821e-09			KRT80	2.02654	0.00023114
HAP1	7.19418	2.00116e-09			LINC01305	1.18373	0.000231248
ENSG00000228538	2.64023	2.00819e-09			BMP2	1.81811	0.000235178
PCDH8	1.99693	2.07926e-09			ROR2	4.87093	0.000235929
RNF227	1.06541	2.08879e-09			MYOZ2	2.81875	0.000240591
UNC5CL	1.19273	2.34791e-09			PTPRC	2.57208	0.000242175
ZNF79	1.22538	2.36876e-09			RPSAP52	5.17123	0.000243782
ENSG00000286134	2.88472	2.539e-09			DLX2	2.35626	0.000244658
HADHBP1	2.06843	2.58951e-09			C3	4.20492	0.000248333
LINC02551	4.05902	2.6707e-09			C3orf67	4.86786	0.000256105
GCM1	2.13583	2.71073e-09			PPP1R3A	4.86786	0.000256105
ZNF620	1.22022	2.75262e-09			FABP3	1.17161	0.000258991
GRM1	1.76863	3.22819e-09			ZDHHC11	1.16118	0.000270366
SRMS	2.11367	3.26036e-09			CAPG	1.67378	0.000273374
ANGPT4	1.50246	3.47914e-09			PTPRH	1.1482	0.000280454
LMX1B	1.11888	3.48237e-09			ENPP1	1.05488	0.000287142
LINC00504	3.11001	3.5453e-09			TRIM67	2.33806	0.000289214
AVPR2	1.68253	3.59794e-09			AC080112.1	3.5382	0.000295143
POMZP3	1.11816	3.69379e-09			FCRL5	4.09798	0.000309141
ENSG00000214650	1.70093	3.87965e-09			ZNF185	1.21735	0.00031371
PLAC8L1	1.78862	4.10896e-09			ABCB1	1.22349	0.000318003
MTMR11	1.07519	4.23868e-09			RXFP1	2.37841	0.000318879
PREX2	3.46225	4.41695e-09			LINC01470	4.7816	0.000320253
PXDNL	1.47959	4.50273e-09			ITPR3	1.52078	0.000321615
DDN	1.60622	4.5638e-09			PTAFR	1.46231	0.000329047
C3orf20	1.81419	4.69902e-09			ADRA1B	4.87531	0.000331655
FLJ36000	2.04351	4.81493e-09			APOB	4.42668	0.000332698
CPNE7	1.43961	4.8413e-09			TYRP1	1.23768	0.000346487
WFDC3	2.27043	4.86276e-09			HYPK	1.23144	0.000355335
ADGRF4	2.45906	5.29533e-09			ACVR1	1.1124	0.000361525
RN7SL146P	3.27764	5.51979e-09			ABCB5	5.1882	0.000361901
KLF17	2.42797	5.70043e-09			HECW1	2.61227	0.000373028
CAMSAP3	2.37884	5.75081e-09			UNC13C	4.78473	0.000382792
ENSG00000267898	1.75218	5.79526e-09			SPATA31D5P	3.38881	0.000401439
ZNF878	1.55726	6.21695e-09			SULF2	1.09908	0.0004037
LRRC74B	1.61933	6.35511e-09			DHRS9	4.18823	0.000410844
LINC01822	2.23612	6.80913e-09			CD84	4.77943	0.000411679
ESRP1	1.27203	7.4818e-09			S100A2	1.65357	0.000427775
ATP2A1	1.45693	8.0542e-09			AC104066.1	2.12591	0.000431734
ENSG00000289526	2.44611	8.11622e-09			LINC01391	5.65638	0.000434669
DSP	2.14383	8.28635e-09			ADCY10	2.94745	0.00043557
ENSG00000284830	1.84198	8.57379e-09			FLI1	4.87891	0.000447807
ABCB5	2.88857	9.11006e-09			ADGRL4	5.24949	0.000454079
MAGEA8	2.61999	9.20627e-09			AL445437.1	4.78811	0.000457433
SLC49A3	1.07784	9.22248e-09			DOCK5	4.0819	0.000485067
DNAJA4	1.29134	1.01122e-08			STK17B	1.10677	0.000486391
FREM1	2.0736	1.09852e-08			FKBP1C	1.01687	0.000487747
TEX13C	3.26134	1.10686e-08			SLC26A3	4.52619	0.000494322
RYR3	1.2082	1.14053e-08			ANTXR2	1.14254	0.000498765
NUTM2E	1.47001	1.14497e-08			MRPS24	3.88219	0.000510143
JUP	1.38985	1.19938e-08			PDE11A	3.2992	0.000512508
PLEKHD1	1.64886	1.20924e-08			PLCXD3	4.69337	0.000524857
GFI1	2.40624	1.24106e-08			ROS1	4.9547	0.000534919
RSPH10B2	1.81895	1.3238e-08			PRLR	3.93223	0.000540623
ZNF57	2.27473	1.4308e-08			MAML3	1.23199	0.00054254
OTOGL	1.51417	1.62939e-08			IL13RA1	1.68582	0.000549286
BANK1	3.05982	1.63538e-08			NABP1	1.07459	0.000555004
PTHLH	1.46988	1.71569e-08			COL3A1	3.4693	0.000557902
MYO16	2.9653	1.8891e-08			FGFR3	1.52302	0.000563078
GRM8	2.73551	1.96769e-08			LINC01583	5.89983	0.000563914
TFIP11-DT	1.44858	2.03081e-08			AC008163.1	4.86173	0.000567386
KPTN	1.01837	2.06373e-08			GRIP1	3.091	0.000584687
CD53	2.97268	2.1805e-08			TNR	2.34941	0.000586112
FOXS1	3.86038	2.22459e-08			GEM	1.22227	0.000597872
GZMM	1.32878	2.2425e-08			PAPPA2	2.18268	0.000608199
LINC02918	1.11856	2.36234e-08			ATP6V0D2	4.99527	0.000611537
GABRR2	1.06377	2.40544e-08			GIPC2	3.2508	0.000614775
ENSG00000244151	1.21812	2.5619e-08			AHCTF1P1	1.08341	0.000633989
NAT8L	1.87464	2.59918e-08			ADCY8	1.26379	0.000637316
CRTAC1	6.63654	2.73386e-08			MICAL1	1.18336	0.000652508
EML5	1.18406	2.77143e-08			NPSR1-AS1	4.59092	0.000661274
HAVCR2	1.58451	2.83607e-08			PKHD1	4.40151	0.000672487
SERPINF2	1.21302	2.84211e-08			CCDC186	1.05861	0.000678607
H2BC7	1.31391	3.01495e-08			EFCAB3	4.56571	0.000685361
ENSG00000288765	3.96104	3.19521e-08			EEF1AKMT4	1.57686	0.000687708
TEX14	2.62479	3.35263e-08			IKZF1	4.78806	0.000694155
SCAT8	1.58946	3.40669e-08			RGS3	1.268	0.000698138
ENSG00000269399	1.22561	3.63091e-08			IQCA1L	4.45753	0.00071259
IGSF10	1.36416	3.66674e-08			BIRC3	1.1717	0.000713721
TMEM132E	1.94334	3.70168e-08			ADPRHL1	3.22064	0.000735205
DIRAS2	2.59468	3.956e-08			AC114316.2	4.41104	0.000737184
MUC4	2.05445	4.07226e-08			LINC02487	1.71206	0.000740948
EXOC3L2	1.75834	4.2387e-08			WDR72	3.30287	0.000742404
ENSG00000260196	1.2751	4.25981e-08			SMAGP	1.40071	0.000747071
UNC79	1.67072	4.27642e-08			LINC02341	4.5735	0.000760341
PELO-AS1	1.2148	4.48369e-08			SORCS1	4.77301	0.000761019
BEST2	3.09867	4.52454e-08			IGF2BP1	4.77544	0.000782924
KLF1	1.41033	4.56191e-08			GALNT14	4.69487	0.000785147
ADAMTS16	1.24587	4.59113e-08			CMTM7	2.17836	0.000791274
NALF2	1.00547	4.63302e-08			SH2D4A	1.14495	0.000791751
VTCN1	4.13823	4.70835e-08			AL031283.1	5.23014	0.000805522
BTG2	1.03838	4.77479e-08			AL034417.4	1.69091	0.000805619
HUS1B	1.80952	4.93203e-08			ATG9B	1.70209	0.000815813
C7orf57	1.71015	5.2559e-08			C2CD2	1.15236	0.000816202
ODC1-DT	1.0846	5.35175e-08			CYP4F25P	1.56772	0.000823821
CCDC168	1.63443	5.54632e-08			TRIM7	1.0068	0.000829825
TAFA2	1.29671	5.60231e-08			VGLL2	2.50391	0.000831094
FGF22	1.48276	5.72592e-08			BAIAP2L1	3.29376	0.00083459
SEMA4D	1.17917	5.93313e-08			ITPRIP	1.04219	0.000846875
ENSG00000233029	1.8831	6.22481e-08			ACP7	4.96871	0.000869869
GLRA3	3.01736	6.59627e-08			SLC7A14	4.83003	0.000871409
SEMA4A	1.46879	7.01136e-08			RHOA-IT1	2.92916	0.000874051
ENSG00000280287	1.15148	7.15441e-08			MMRN1	4.57129	0.000878787
FGF9	3.17776	7.50661e-08			LINC00645	4.58465	0.000881657
ENSG00000253227	1.60233	7.93914e-08			ACSL5	4.87059	0.000892062
COL20A1	1.70274	8.07931e-08			PRRX2	1.76392	0.000904473
MARCO	3.37848	8.26665e-08			PPP1R18	1.2401	0.000910659
BAIAP3	1.55133	8.44304e-08			HCN4	3.17067	0.000914346
KRT34	2.47981	8.81273e-08			SYT7	1.46821	0.000919682
ENSG00000236507	3.62663	9.25639e-08			RRAD	2.28726	0.000921079
SCN1A	4.03969	9.68455e-08			CLRN1-AS1	3.78331	0.000926261
GRTP1	1.15066	9.97365e-08			PTPRU	2.3211	0.00092637
MALINC1	1.08365	9.97652e-08			LINC00466	4.59032	0.000937742
ENSG00000234841	2.17439	9.97994e-08			RASGRF1	4.59032	0.000937742
PTPRZ1	3.74964	1.01326e-07			LGALS2	1.26718	0.000947606
SLC22A25	3.88995	1.0498e-07			DIRC3-AS1	3.7916	0.000951162
CALN1	4.24573	1.06953e-07			NAT16	3.05524	0.000960104
SLC13A5	2.67874	1.16432e-07			AC083837.2	2.88067	0.00095839
NPTX1	1.54343	1.20861e-07			TNFSF11	3.78133	0.000968804
UFSP1	1.26263	1.23736e-07			GRM1	2.22884	0.000969453
XACT	2.87684	1.3007e-07			MYO1B	3.74932	0.000972334
ADRA2A	2.0888	1.34071e-07			AL133330.1	4.48558	0.000973266
TRPC4	1.35182	1.40791e-07			COL6A5	3.96854	0.000980044
ZNF273	1.12198	1.45477e-07			BCO2	1.57658	0.00098113
C1orf116	2.00196	1.48615e-07			CACNA1A	1.05211	0.00103159
AFF2	5.46732	1.52244e-07			FAM81A	1.32677	0.00103304
CFAP20DC	2.60226	1.52517e-07			ICAM5	1.57553	0.00105801
PTPRQ	6.35072	1.62517e-07			GRM2	1.42262	0.00106215
IL16	1.12577	1.6283e-07			TMEM246	1.31164	0.00106586
XKR4	1.20086	1.66813e-07			MYO1H	1.36468	0.00106843
ENSG00000285650	1.24767	1.70447e-07			PLS1	1.85226	0.00109957
C2-AS1	1.72508	1.72266e-07			SEMA3A	1.06207	0.0011102
EGFLAM	1.95911	1.75864e-07			INPP4B	1.04761	0.00111439
RIMS2	2.13659	1.78468e-07			CISH	1.8397	0.00111838
ENSG00000217275	1.08145	1.8522e-07			KCTD9P2	2.97215	0.00113801
MIR1915HG	1.04286	1.87021e-07			RERG	3.3568	0.00113994
ACTN3	1.34315	1.87543e-07			WNT9A	3.39304	0.00115923
CELF2	1.18196	1.91054e-07			SLC4A1APP1	2.24064	0.00116567
ACSM4	1.06197	1.95785e-07			TTPA	1.75509	0.0012114
GTSF1L	3.45126	2.16544e-07			LINC00877	4.58497	0.00121252
ENSG00000288818	1.35383	2.21666e-07			LINC00582	4.58497	0.00121252
NHLH1	1.54299	2.23892e-07			GIMAP8	4.58589	0.00122387
HTR3A	2.44921	2.27558e-07			SLC16A6P1	1.36643	0.00122738
CACNA1E	3.414	2.28699e-07			ADPRH	1.1337	0.00123346
ENSG00000279539	1.29061	2.29683e-07			ABCC6	1.83654	0.0012523
TRPM5	4.52726	2.33244e-07			ZDHHC11B	1.18481	0.00125342
IL1A	1.67608	2.47176e-07			GABRB1	1.92972	0.00126155
ZNF296	1.17612	2.5403e-07			PRR16	4.35306	0.00126623
ENSG00000257732	1.05889	2.56652e-07			ATCAY	2.15134	0.00127623
ENSG00000288805	1.31141	2.61961e-07			BATF3	1.02826	0.00128492
NLRP5	5.37088	2.63759e-07			AHNAK2	3.09183	0.00128825
ENSG00000290427	2.95941	2.71285e-07			DAPP1	4.6881	0.00129433
SLC8A3	3.9523	2.75035e-07			LINC02141	3.83321	0.00129923
GJD4	2.44887	2.93389e-07			BRDT	4.77482	0.00130564
DGKB	6.17175	3.00137e-07			ACPP	4.77565	0.00131462
FAT2	1.21788	3.32818e-07			AC007402.1	4.48077	0.00131701
CDCP1	1.07627	3.35809e-07			PRKCH	1.5498	0.00131884
ENSG00000277879	1.28073	3.39794e-07			SUCNR1	5.12667	0.00133143
CX3CR1	2.73506	3.4859e-07			AL390066.1	1.72839	0.00133402
ENSG00000291008	2.17453	3.56529e-07			RN7SL184P	4.36777	0.00134043
LINC00971	3.87947	3.65174e-07			HSD11B2	1.28096	0.0013436
H2BP1	1.6248	3.69267e-07			SPCS2P4	2.38626	0.00135616
SGCZ	3.52316	3.76884e-07			AK5	3.1943	0.00136838
BEST3	1.77529	3.89436e-07			AGBL1	3.86801	0.00137414
CASKIN1	1.87942	3.90917e-07			LUCAT1	2.67055	0.00137423
RGS6	2.52596	4.1071e-07			RP1	4.45486	0.00139677
SBNO1-AS1	1.67172	4.74329e-07			TNFAIP2	1.24923	0.00139795
ABCB11	6.20857	4.76133e-07			NFIL3	1.04583	0.00139865
TSGA10	1.08178	4.86714e-07			PPEF2	4.59986	0.00140047
FBXW10B	1.07557	4.92168e-07			LRRC15	5.55691	0.0014024
ENSG00000291034	1.92039	5.00511e-07			PRDM16	2.05544	0.00144084
MYCT1	2.24509	5.04589e-07			KBTBD8	1.41389	0.00144612
ADGRG6	3.38153	5.13678e-07			OAZ3	1.16573	0.0014579
RANBP17	6.36342	5.18082e-07			ZNF341-AS1	3.27222	0.0014591
LYPLAL1-DT	1.35375	5.19078e-07			FER1L6	4.93584	0.00147
RFPL3S	1.95928	5.27746e-07			LPA	4.93584	0.00147
MRC1	3.45123	5.326e-07			GAB3	1.16607	0.00147283
LGI4	1.01821	5.45471e-07			GAS2L3	1.29761	0.0014747
ENSG00000285486	2.81578	5.59601e-07			COL8A1	3.82761	0.00147942
EGR2	1.92537	6.07464e-07			AP001893.1	2.84018	0.00148543
MIF4GD-DT	1.10941	6.49454e-07			KIAA1522	1.15464	0.00150398
FILIP1	2.35484	6.56885e-07			CCDC112	1.00745	0.00151516
NRXN1	2.30672	6.98078e-07			PTPRB	1.69703	0.00151828
POU3F1	4.32344	7.20672e-07			AC005041.1	4.2095	0.00156062
NELL2	2.34769	7.38092e-07			GATA2	3.90027	0.00156782
SYT5	1.33574	7.51422e-07			KCP	4.62334	0.00157249
LINC01605	1.41921	7.60573e-07			AC025419.1	4.79867	0.00158514
UPK1A	4.05874	7.75024e-07			AL078590.3	4.79867	0.00158514
C1orf162	2.05888	7.75174e-07			PARP15	4.36698	0.00158622
OAZ3	1.44509	7.94442e-07			AL136298.1	4.36698	0.00158622
ENSG00000286129	1.46498	8.09042e-07			SERPINB1	1.57946	0.00159189
ENSG00000286097	3.28012	8.20652e-07			GMPR	1.1289	0.00159329
SMG1P2	1.61787	8.34734e-07			CDR2L	1.19245	0.00160174
CAPN8	5.99253	8.52515e-07			SLC6A17	4.28685	0.00161385
MAP7D2	1.44598	8.60142e-07			NWD2	1.80228	0.00164281
SLC24A2	2.95145	9.05969e-07			A1CF	4.37137	0.00164667
SUSD5	1.53519	9.17823e-07			SLCO6A1	4.37227	0.00165909
RSPH9	1.27991	9.22459e-07			RXFP2	5.04467	0.00167624
ADAMTS17	1.92635	9.25764e-07			DAZL	4.76773	0.00167699
SRRM5	1.60545	9.46901e-07			ANKRD26P4	3.56747	0.00167881
LINC01363	2.92499	9.49687e-07			IGFBP5	1.26904	0.00168086
SMIM23	2.34562	9.66742e-07			SMAD6	1.29854	0.00169114
EFCAB12	1.82753	9.76102e-07			PAK5	4.14028	0.00169922
ENSG00000269736	3.03991	9.96357e-07			RERGL	4.14028	0.00169922
FUT7	2.59822	1.00532e-06			GALNTL6	2.56253	0.00170781
MYH16	2.34583	1.02673e-06			CALCR	4.22145	0.00170961
PSMD7-DT	2.55381	1.06822e-06			SARNP	1.32599	0.00171372
ENSG00000291156	1.01194	1.06829e-06			AL807752.5	1.31668	0.00173046
TTC24	1.82601	1.14519e-06			STXBP2	1.06034	0.00175992
LINC01419	3.41201	1.16649e-06			RGS7	2.56781	0.00178559
LINC02228	3.92781	1.1963e-06			SRC	1.19069	0.00179481
PRPF19-DT	2.79142	1.20459e-06			PCDH8	1.05286	0.00179751
TBX1	1.27818	1.23174e-06			PINLYP	1.01492	0.00184884
NAT16	1.00204	1.24795e-06			CDHR2	1.00328	0.00189314
SCN7A	6.04235	1.26386e-06			AC099066.2	4.78329	0.00190648
OPRM1	5.89448	1.31151e-06			CLEC2B	1.31159	0.00192228
LUZP2	5.8908	1.31786e-06			SPAG1	1.18073	0.00195006
BHLHE40-AS1	3.36528	1.36213e-06			ABCG8	2.98767	0.00195789
LINC02863	1.54927	1.39207e-06			AL139384.1	2.77317	0.00197439
SPACDR	2.29392	1.40167e-06			EXO1	1.15658	0.00198237
CRTC1P1	6.21713	1.40831e-06			AOC3	1.21488	0.00199516
FGFR4	1.16948	1.44218e-06			PROM1	2.0107	0.00199782
ENSG00000261253	1.13134	1.44337e-06			CGAS	1.07828	0.00200559
LMNTD2-AS1	1.72982	1.44448e-06			RELN	3.23825	0.00202641
GAS7	2.90592	1.4458e-06			CCDC178	4.54119	0.00203539
C5orf64	5.97735	1.45069e-06			DENND2D	1.63158	0.00203707
SV2C	5.92415	1.46172e-06			CCNE2	1.01955	0.00205592
TMEM238	2.09303	1.4881e-06			RNF17	5.05496	0.00205972
GPR152	6.27367	1.50338e-06			IL20RB	1.41447	0.00206787
ENSG00000288663	1.12196	1.51992e-06			AC019117.1	3.72919	0.00207574
PKHD1L1	5.78165	1.52391e-06			CICP16	1.04593	0.00207968
IL36B	1.01145	1.5779e-06			PMAIP1	1.1041	0.00209173
RFX6	5.8646	1.60498e-06			SLC43A1	1.81691	0.00209317
GPR158	2.3948	1.61857e-06			AC073365.1	4.23967	0.00210938
MGAM	1.79454	1.69081e-06			MYO3A	4.4754	0.00213
DSCAM	2.5038	1.70328e-06			ALPK2	4.47232	0.00215789
COL8A2	1.11771	1.71298e-06			ST6GALNAC3	3.40419	0.00216261
GJB5	1.71918	1.72482e-06			SDK2	1.30731	0.00217599
C4orf50	5.91105	1.75168e-06			RFX6	4.88732	0.00219636
ERG	1.57799	1.75302e-06			AL354813.1	4.39186	0.00221233
REM2	1.1564	1.80292e-06			OCIAD2	1.05991	0.00221513
LINC02009	1.74529	1.85348e-06			KCNH5	2.01967	0.00221882
PROZ	1.29772	1.87312e-06			GRM8	2.67522	0.00222386
C3AR1	1.90167	1.94598e-06			PKP2	3.93741	0.00222759
DKK2	2.15448	2.02807e-06			TRMT1L	1.10285	0.00222854
SBK3	1.45295	2.04796e-06			AL138749.1	4.96848	0.00225265
CHRNA4	3.68875	2.0525e-06			EDAR	4.96848	0.00225265
ENSG00000235782	2.48908	2.08616e-06			AC022497.1	1.6942	0.0022649
MYBPC1	2.42794	2.11075e-06			CCDC36	2.35032	0.00227443
AJAP1	1.12869	2.17031e-06			FGD6	1.14969	0.00229869
SPATA4	1.57279	2.19497e-06			GPR156	1.31962	0.0023081
PSMD10P2	2.79771	2.21478e-06			RASSF6	4.58951	0.00231361
TDRKH-AS1	2.1598	2.2316e-06			ZNF831	4.68706	0.00232696
CST7	1.85029	2.24333e-06			IGSF9B	1.3856	0.00238646
MMP10	3.18635	2.27197e-06			PLCB4	2.83633	0.0024018
ZNF233	1.34498	2.27588e-06			PRKCB	1.62847	0.00242159
NRXN2	1.01574	2.39828e-06			ARHGAP18	1.21941	0.00243801
MUC12	1.5291	2.412e-06			MICAL2	1.58176	0.00246617
DOK7	1.57849	2.42307e-06			DLX1	1.14138	0.00246795
MUC19	5.35211	2.50169e-06			APOD	4.37729	0.00247736
HTN1	5.74597	2.556e-06			CLDN14	4.37729	0.00247736
FCRL5	5.74884	2.57991e-06			AC006030.1	4.37729	0.00247736
PNLIPRP3	2.36707	2.58561e-06			AC004921.1	4.37729	0.00247736
SNAP91	5.75329	2.62326e-06			AMIGO2	1.45605	0.00247647
FRG2	5.81005	2.67194e-06			EXTL1	4.32934	0.00249708
LPL	1.88522	2.81911e-06			DEPDC7	1.89814	0.00249871
CCDC62	1.98848	2.86639e-06			AC012170.1	4.23854	0.00250391
CABP7	2.93986	2.88401e-06			AL121952.1	4.23854	0.00250391
CHRM2	1.73793	2.90294e-06			FGF5	4.49636	0.00251806
ITGAM	2.3987	2.91457e-06			IL1B	4.49636	0.00251806
ZPLD1	2.77709	2.97955e-06			LINC01111	4.49636	0.00251806
ZNF474	1.70194	3.01346e-06			REPS2	1.54024	0.00254259
MYLK2	3.38969	3.01744e-06			AC107398.3	1.38285	0.00254042
FRMPD1	3.37761	3.02447e-06			ATP8A2	2.73823	0.0025478
RPRM	1.52947	3.03742e-06			CDH12	4.86391	0.00255322
SHANK2	1.90679	3.28406e-06			ABCC11	1.9665	0.00255615
PAK6	1.51121	3.32796e-06			FER1L4	1.46589	0.00258555
CCNP	1.26459	3.34075e-06			AC006487.1	1.42216	0.00262391
ENSG00000253616	1.14925	3.34741e-06			SMPD3	1.28124	0.0026333
LRRC3B	3.47338	3.37463e-06			LINC01134	1.57189	0.00266724
RUNX3	2.15186	3.38047e-06			TMEM51-AS1	1.06784	0.00267009
EPHA8	2.68517	3.45214e-06			IFITM2	3.76804	0.00268831
LINC02057	2.43719	3.50735e-06			CREG2	2.359	0.00269061
TMEM150B	3.00899	3.5358e-06			CYP2C9	4.24828	0.00269893
ENSG00000228719	3.61135	3.54281e-06			AL022313.2	5.332	0.00280452
PPP2CA-DT	1.59834	3.61345e-06			WDR63	1.34449	0.00281117
ENSG00000286874	1.62587	3.70986e-06			AL356215.1	4.37444	0.00283723
NFILZ	2.10682	3.71572e-06			DACH2	4.37444	0.00283723
NOP2	1.31568	3.88042e-06			RAET1E	3.77803	0.00284403
ENSG00000224239	4.05572	3.93825e-06			PLEKHG7	2.15815	0.0028552
ENSG00000259347	1.69981	4.06673e-06			LAPTM5	4.47052	0.00290354
MAN1B1-DT	1.54384	4.06795e-06			AL592437.1	4.35729	0.0029142
CALCR	5.70225	4.08216e-06			NKX3-1	1.73842	0.0029278
COL28A1	5.66908	4.16262e-06			MME	2.98741	0.00293329
HPCAL4	1.63301	4.28091e-06			TENT5C	1.63976	0.0029385
ENSG00000288062	2.79867	4.37417e-06			BMF	2.30152	0.00295289
LINC01504	1.06122	4.40469e-06			VGF	2.11348	0.00295965
DGKI	1.28486	4.41217e-06			GCH1	1.66648	0.0029747
DCX	5.77028	4.45208e-06			SLITRK6	2.19511	0.00298135
ACRP1	4.47377	4.48742e-06			CNTN2	3.13992	0.00302805
ABCG8	4.01193	4.51053e-06			CHRM2	2.85042	0.00306607
ENSG00000259523	1.3142	4.52869e-06			AC068946.1	3.05861	0.00310568
ASXL3	1.63235	4.57237e-06			LINC02345	4.36585	0.00312697
SLC6A3	3.36149	4.6071e-06			AC138393.2	1.04638	0.00316645
CFTR	1.88645	4.62921e-06			ABCA4	2.08337	0.00318008
ENSG00000289827	2.70227	4.65949e-06			ZIC2	1.56671	0.00320251
ENSG00000228477	1.61802	4.72219e-06			GPX1P1	1.2608	0.00322373
ENSG00000167774	2.3639	4.77526e-06			PAX8-AS1	3.75754	0.00323714
HAL	2.77553	4.78685e-06			KCNK12	5.02174	0.00324748
CTSW	1.41065	4.83064e-06			IL1R1	1.08752	0.00325343
NXNL1	2.56642	4.89707e-06			ARMC10P1	4.1038	0.00329929
B4GALNT2	5.7216	4.95534e-06			AP005131.4	4.1038	0.00329929
NPHS1	2.89386	4.9759e-06			AC078993.1	4.10764	0.00338103
UBE2FP1	1.31595	5.00829e-06			C1orf146	4.10764	0.00338103
MOV10L1	1.10875	5.17056e-06			HMGCLL1	4.10764	0.00338103
RNF103-CHMP3	1.83047	5.19626e-06			TNFRSF11B	1.06467	0.00338003
NCAN	3.71394	5.22589e-06			STAT4	3.45282	0.003385
C13orf42	5.58748	5.32729e-06			UTS2B	4.42411	0.00339041
ENSG00000236833	2.73962	5.51395e-06			MEFV	2.35828	0.00340067
KL	5.58282	5.52261e-06			INHBB	1.00477	0.00340402
MIR4280HG	2.06088	5.5335e-06			PPARG	2.18269	0.00342211
CUBN	1.55269	5.53688e-06			ELOCP2	1.46671	0.00344145
RASL10A	1.03716	5.55642e-06			NR4A2	1.03597	0.00344402
LINC01505	2.30655	5.60206e-06			ADGRE2	2.53146	0.00345924
DMBX1	4.85029	5.70203e-06			45183	4.37939	0.00346929
KIF17	1.00037	5.97599e-06			HS3ST4	4.37939	0.00346929
RUBCNL	2.33366	6.21268e-06			DYSF	2.72237	0.00347881
ENSG00000237927	1.76636	6.47925e-06			DDX4	4.15294	0.00353387
ENSG00000287502	1.96704	6.5539e-06			VIM-AS1	1.00103	0.00353675
ENSG00000166104	2.60741	6.70227e-06			AC055764.1	3.90278	0.00355775
KCNV1	4.08134	6.71449e-06			CPNE7	2.69691	0.00356901
ENSG00000291101	1.06906	6.83257e-06			RARB	1.84144	0.00356996
CALCB	1.51472	7.05175e-06			CD55	2.10577	0.00357701
MOBP	5.63275	7.22636e-06			AL954650.1	4.24797	0.00360239
ENSG00000272631	1.03135	7.25766e-06			SLC52A1	2.69834	0.00360872
ENSG00000271751	2.18649	7.30856e-06			SKAP1	4.00117	0.0036167
GRHL2	5.80741	7.41742e-06			MACC1	3.03853	0.00362887
NOS1	3.10225	7.44835e-06			AL445685.1	3.67911	0.00363046
ENSG00000286408	2.17416	7.59352e-06			TDRD1	4.60635	0.00366338
RET	1.79674	7.77581e-06			ERMN	4.25023	0.00366298
ABCC9	1.96918	7.92024e-06			AC006539.2	3.46158	0.00368248
EFCAB5	1.81474	7.91839e-06			RPS10P7	1.12259	0.00375089
RABGEF1P3	4.82999	7.97364e-06			MAGED4B	2.83167	0.00382551
RGS22	5.63164	8.17703e-06			TGM2	2.45924	0.00383268
ENSG00000273174	1.27666	8.1958e-06			SGK1	1.51974	0.00383272
KSR2	1.93714	8.70598e-06			MLKL	2.16757	0.00384895
TRPM6	2.22746	8.74426e-06			AC021733.1	3.91622	0.00385319
CRB3	5.49791	8.74695e-06			LINC01948	1.29057	0.003869
VWDE	1.08392	8.7577e-06			IL11	3.60122	0.00388096
ENSG00000260095	1.51048	8.97204e-06			PDCD1	2.39498	0.00391273
TJP3	1.46069	9.06722e-06			HIST2H2BF	1.1431	0.0039151
LINC02818	2.04021	9.15328e-06			MEDAG	1.59307	0.0039417
TMEM251	1.04755	9.40474e-06			AC015971.1	1.54885	0.00395086
TACR3	2.91058	9.44218e-06			AL590133.1	2.55801	0.00398095
RPS6KL1	1.99149	1.00307e-05			ZBTB16	1.06078	0.00399243
C4orf54	1.45793	1.03533e-05			KCNH1-IT1	1.82097	0.0040508
ANO3	4.20537	1.0374e-05			MIR181A1HG	1.25172	0.00406173
ABCA12	2.52046	1.05547e-05			CFB	1.69549	0.00406443
HCP5	1.54479	1.0777e-05			AL359091.5	4.0985	0.00408032
SWSAP1	1.20949	1.07862e-05			LINC00649	2.94014	0.004104
NPBWR1	5.31837	1.09157e-05			AC019072.1	2.56637	0.0042072
ATP13A5	5.4484	1.09201e-05			CAMSAP3	3.66994	0.00422173
FAM87B	1.20852	1.1009e-05			AC073343.1	1.3972	0.0043212
BICDL2	1.59261	1.10334e-05			DNAH5	1.14766	0.00435471
SH2D1A	5.66653	1.10935e-05			PPFIA2	3.39166	0.00438581
MATK	2.25327	1.14311e-05			COL4A4	1.10858	0.00439156
C12orf56	5.40512	1.14638e-05			MMP3	4.10926	0.00440354
VANGL1	3.50405	1.20145e-05			AC104984.1	4.10926	0.00440354
DNAH14	3.93753	1.21458e-05			KCNB2	4.10926	0.00440354
KLHL1	5.45244	1.21926e-05			MOGAT2	4.10926	0.00440354
NPY1R	1.9823	1.24732e-05			AP002026.1	2.56419	0.00441504
ENSG00000287538	3.10542	1.25857e-05			MCF2L2	1.10858	0.00447374
ABCA4	1.12632	1.27187e-05			AL157827.2	1.67545	0.00448225
SPDEF	2.74579	1.27373e-05			ANKRD20A4	1.145	0.00449037
GABRB2	4.68706	1.33233e-05			KANK3	1.61039	0.00450236
HECW2-AS1	1.96158	1.3321e-05			FLNC	1.36378	0.00454549
CBLL1-AS1	1.03798	1.33333e-05			AC048344.4	1.31497	0.00463564
LINC00578	5.41398	1.36308e-05			ANXA13	3.46332	0.00467371
MUC20P1	1.24596	1.38216e-05			CD99P1	1.8291	0.00467265
ENSG00000279452	1.68464	1.42993e-05			AC093458.2	2.51305	0.0047086
CCDC87	1.25786	1.45845e-05			MTND4P15	2.44606	0.00476961
ENSG00000255299	5.35284	1.4653e-05			AC008687.4	2.5774	0.00480405
ENSG00000287649	5.35284	1.4653e-05			RNU6-32P	4.23652	0.00481495
CTNNA3	3.03658	1.46804e-05			LINC00284	4.23652	0.00481495
LINC02612	3.81798	1.53333e-05			ADAM3A	4.23652	0.00481495
ZNF793-AS1	2.26822	1.54121e-05			RN7SL146P	1.44526	0.00483315
CLVS2	2.59924	1.56247e-05			RASL11B	1.48054	0.00484366
TTLL9	1.13743	1.58221e-05			HTRA3	4.35958	0.00485992
DPEP2NB	5.3506	1.59879e-05			RPEP4	4.35958	0.00485992
KCND2	1.92433	1.64485e-05			THEM5	4.12773	0.00487455
MUC13	2.27592	1.6547e-05			AP1S3	1.29271	0.00489064
ITGA2B	1.63039	1.6792e-05			PIP5K1B	2.24598	0.00491662
ENSG00000249111	2.838	1.6994e-05			KCTD9P4	3.95271	0.00493729
ENSG00000288951	5.25184	1.70002e-05			LINC02267	3.95271	0.00493729
ENSG00000291077	1.48772	1.70573e-05			AK7	3.72543	0.00493922
ZNF225-AS1	1.22748	1.71038e-05			AC068491.3	4.09685	0.00495459
KLKP1	5.33717	1.7448e-05			TMEM132D	4.46814	0.00497911
DYRK3-AS1	2.21494	1.7472e-05			VWF	3.72728	0.00498398
TTLL8	5.2629	1.76719e-05			LINC01361	4.36562	0.00503552
WNT16	1.75676	1.78229e-05			PLEKHS1	1.49384	0.00503826
HYDIN	1.63011	1.85794e-05			PRDM1	3.57705	0.00504966
CUX2	4.52973	1.86682e-05			RGSL1	3.81825	0.00507491
OR10J6P	1.95836	1.9207e-05			AC069213.3	2.29664	0.00509346
CNTNAP5	5.27509	1.92987e-05			POC1B-GALNT4	2.8056	0.00509838
ZNF280A	2.37352	1.93224e-05			CNTNAP4	4.4729	0.0051035
RIMBP2	1.98898	1.9424e-05			LINC00973	3.78671	0.00510222
ENSG00000224647	1.26082	1.9429e-05			AC073987.1	4.1014	0.00511047
ENSG00000277067	2.09443	1.95749e-05			AC004830.1	4.1014	0.00511047
TEC	3.75816	1.97101e-05			INKA1	1.74936	0.00514042
ADGRF3	1.40112	1.97411e-05			TMEM63C	1.33216	0.00515958
TMEM236	1.85329	1.99184e-05			ANGPT2	2.09486	0.00517138
ENSG00000229425	5.33921	1.99458e-05			AP003170.5	4.10488	0.00522972
C6	5.3219	2.02242e-05			FCRL3	4.10488	0.00522972
EFCAB3	6.32085	2.06452e-05			CRHR2	1.28925	0.00529269
STXBP5L	1.43108	2.09506e-05			HMCN2	1.4336	0.00531398
NPSR1-AS1	5.30045	2.14916e-05			MIR378J	2.80102	0.0053403
MC2R	5.67542	2.17061e-05			CCDC170	1.38	0.00539458
ENSG00000289365	1.37186	2.18581e-05			ITM2A	4.25502	0.00540905
ENSG00000259617	1.44432	2.21081e-05			SLC12A1	2.29725	0.00544072
MAFA	1.59042	2.25687e-05			IL23R	4.25628	0.00544875
LEKR1	1.60774	2.26078e-05			CCSER1	2.48789	0.00549526
ENSG00000240107	5.59526	2.26881e-05			AC005702.2	4.11342	0.00552371
MARVELD2	1.50124	2.41001e-05			C9	4.11342	0.00552371
DLL3	3.02448	2.41076e-05			AC007368.1	3.81217	0.00552438
TCERG1L	4.70274	2.42665e-05			LIX1	4.11466	0.00556634
LINC01127	5.24547	2.48258e-05			ACSM2B	4.11466	0.00556634
LINC00868	2.78202	2.51987e-05			ARHGAP28	4.58581	0.00556827
TAX1BP3	1.12513	2.53917e-05			CDK15	4.38441	0.00557655
TCAM1P	5.12726	2.54919e-05			MPP7	2.46094	0.00557773
SV2B	4.56946	2.55438e-05			RCSD1	3.59084	0.00559269
DLGAP1	1.4372	2.58159e-05			F12	2.79102	0.00560828
LAMA1	1.04059	2.68373e-05			AC063943.1	1.60301	0.00564771
KDM4D	1.12219	2.7209e-05			FNDC1	3.50232	0.00567921
LINC01686	1.42766	2.72252e-05			NOS1	3.51588	0.00570824
AMBN	5.20531	2.72629e-05			AC011595.1	1.25065	0.0057305
LINC02822	5.43957	2.72817e-05			SPOCD1	2.9272	0.00580759
LINC02511	5.20122	2.76709e-05			MFAP3L	1.54216	0.00581932
PAX5	3.00056	2.8084e-05			AL603840.1	3.82198	0.00582235
CCDC148	1.36366	2.83582e-05			C12orf56	5.39297	0.00582466
CACNG5	5.19538	2.87371e-05			ANKS4B	4.68438	0.00584237
NPTX2	4.48433	2.8787e-05			CLIC4P1	1.18898	0.00589073
SVOP	5.19365	2.90774e-05			GALNT17	4.50459	0.00591677
ENSG00000263015	2.95582	2.99131e-05			LINC01572	1.88468	0.00591449
PTPN6	1.86056	3.03464e-05			ADD3-AS1	4.77112	0.00597857
TDRD1	5.21356	3.07169e-05			GABRG2	3.94721	0.00600875
NRK	5.24658	3.08931e-05			CNTN6	3.94721	0.00600875
ENSG00000286625	3.45061	3.11154e-05			FMN1	2.20669	0.00602647
FAM41C	5.19665	3.11704e-05			SGCD	3.9483	0.00604959
IL17REL	2.73461	3.14481e-05			SYT10	3.9483	0.00604959
FSTL5	2.42522	3.14799e-05			CHST8	1.23844	0.00605306
DPP6	3.70765	3.15436e-05			RNF219-AS1	3.83004	0.00605734
ENSG00000279852	1.57744	3.24168e-05			AC016722.2	1.51974	0.00606445
ENSG00000287600	1.72504	3.25754e-05			RUNDC3B	1.9611	0.00609749
OTOF	5.44949	3.26349e-05			BMP6	2.02472	0.00611911
GNRH2	2.00994	3.26407e-05			CIR1P2	3.95166	0.00617138
TFEC	1.19579	3.35976e-05			MYO7A	1.07258	0.00618855
A2ML1	5.1451	3.39623e-05			FSCN3	2.5077	0.00619235
ENSG00000284669	1.89997	3.41652e-05			STK31	3.95395	0.00625443
LPA	5.60192	3.4514e-05			LINC00923	3.95395	0.00625443
LHFPL3	5.23414	3.47433e-05			ADARB2	3.95395	0.00625443
ENSG00000289447	5.14956	3.4809e-05			DNAJA1P5	3.95395	0.00625443
CNGA1	5.14956	3.4809e-05			SLC35F4	3.43891	0.00625915
CSMD3	1.46199	3.48691e-05			COL2A1	4.0561	0.00626953
HNRNPD-DT	2.39358	3.52002e-05			FLT1	2.61262	0.00633967
ADCYAP1R1	5.0271	3.62074e-05			AC087258.1	3.62963	0.00634417
ENSG00000279164	3.25856	3.66848e-05			SLCO1A2	5.03922	0.00635524
LINC02957	1.69011	3.75176e-05			FMO1	4.07849	0.0063671
NWD1	1.1093	3.75337e-05			CATSPERB	3.95749	0.00638773
AKAP3	1.36292	3.83418e-05			UMOD	3.95749	0.00638773
MATN4	1.38971	3.89621e-05			PECAM1	3.0495	0.00638439
ENSG00000246203	1.0306	3.91753e-05			SYT16	2.36152	0.00641235
LINC01012	5.19799	3.92304e-05			LINC01515	3.95868	0.00643155
ADAMTS20	1.90699	3.94683e-05			AL445363.3	3.95868	0.00643155
TP53AIP1	2.67179	4.07631e-05			FAM220CP	3.95868	0.00643155
DELEC1	4.36514	4.12186e-05			AC007728.2	2.59409	0.00645135
LINC02908	1.38955	4.1406e-05			AL080276.2	1.83024	0.0064587
NRAP	4.38088	4.16977e-05			S100A11	1.12341	0.00647018
WSCD1	1.91391	4.21687e-05			L1CAM	2.7337	0.00647494
RPH3A	4.34418	4.23137e-05			CLEC3B	3.38439	0.0065
MCAM	1.20602	4.27864e-05			PSD4	1.42125	0.00653353
GLP2R	1.04714	4.28473e-05			AC133644.2	3.73585	0.00663428
ENSG00000231704	2.74225	4.29319e-05			LINC01828	3.73585	0.00663428
FLG	1.97109	4.30971e-05			PSTPIP2	1.18096	0.00662855
HCN1	4.98914	4.33159e-05			SYT12	1.2371	0.00663905
GPR176-DT	2.58478	4.46465e-05			HNRNPA1P59	1.08318	0.00663858
CRLF2	1.09573	4.51857e-05			AC113410.1	3.6257	0.00667354
ZFP69	1.72895	4.54285e-05			SPATA16	3.6257	0.00667354
STXBP2	2.01386	4.54579e-05			ABCC12	3.62703	0.0067125
ENSG00000250038	5.00758	4.58639e-05			APOBEC4	3.62703	0.0067125
ENSG00000272094	1.72172	4.695e-05			POU6F2	3.62703	0.0067125
MYPN	2.53016	4.73541e-05			LRRC8C	1.00371	0.0067109
CXCL14	1.70539	4.77797e-05			EPHB1	1.53521	0.0068488
ENSG00000289486	1.77413	4.87663e-05			STIL	1.07284	0.00686332
ENSG00000253347	1.68917	4.90891e-05			TNIP3	3.63258	0.00687846
ITGAD	1.94653	4.95827e-05			PTPN22	3.63258	0.00687846
HLA-K	1.73797	4.97488e-05			AC002059.2	1.59551	0.0068762
ADCY5	1.17341	4.9856e-05			MROH9	4.9005	0.00689644
ENSG00000233290	5.09725	5.00329e-05			AC010200.1	4.90153	0.00691292
STEAP4	2.95413	5.04357e-05			FMR1-IT1	4.19278	0.00694503
LINC01426	1.79788	5.05529e-05			TPPP	1.08197	0.00697565
NKAIN2	5.04485	5.0569e-05			CYTH4	4.06423	0.00698913
FLT3	2.96995	5.08006e-05			RASGRP3	3.24637	0.00706797
ENSG00000260750	2.91788	5.12035e-05			AC110792.2	3.58133	0.00708444
DOCK8	1.341	5.12315e-05			SAP30L-AS1	1.15064	0.00710884
TRDN	4.93441	5.18633e-05			MAMDC2	1.62722	0.00712511
PTPRT	2.20641	5.19176e-05			EPHB6	2.02901	0.00713339
CLDN9	2.15736	5.19094e-05			CACNA1C	1.70175	0.00719522
ENSG00000236529	1.93718	5.38086e-05			MICB	2.04051	0.00725902
ENSG00000277895	4.35733	5.3973e-05			ANK1	1.43797	0.00729664
LINC02960	2.69908	5.47704e-05			SLCO4A1-AS1	2.6309	0.00737048
LINC00534	5.33939	5.52979e-05			NCKAP1L	3.17563	0.00737868
C1orf127	2.99029	5.6462e-05			SH3RF2	4.16691	0.00741618
MAL2	5.10556	5.64765e-05			CARS-AS1	1.35918	0.0074831
CCNB3	1.71713	5.70395e-05			LMX1B	4.76316	0.00749273
LINC00525	3.01617	5.77191e-05			GABRG1	3.6322	0.00754354
ENSG00000287668	3.13525	5.78068e-05
FRG1-DT	1.19062	5.78913e-05
ENSG00000273759	1.74768	5.95006e-05
ST14	5.14627	5.95581e-05
IRF4	2.50497	5.96357e-05
HTR4	2.64378	6.05739e-05
NCF2	1.53035	6.07426e-05
BICDL3P	1.02531	6.08505e-05
DAPP1	4.90045	6.11714e-05
FUT3	2.18951	6.15048e-05
ENSG00000287335	2.42379	6.16563e-05
HAND1	1.83608	6.17433e-05
TRIM72	3.55291	6.18788e-05
ACP3	2.2842	6.30724e-05
SLC4A10	1.98594	6.32372e-05
ENSG00000287382	1.04876	6.34928e-05
PRDM9	3.54613	6.38722e-05
ENSG00000233069	3.4716	6.43424e-05
FCGR1BP	2.84072	6.44382e-05
LINC00649	2.10881	6.44431e-05
PLCXD3	2.3519	6.49927e-05
CLCA4	5.12181	6.59454e-05
ENSG00000288961	1.10884	6.61648e-05
C6orf141	1.01875	6.77404e-05
BCAS1	4.2481	6.84272e-05
ZNF385B	2.30772	6.88575e-05
SPNS1	1.07108	6.95065e-05
GARIN5A	1.17485	6.97206e-05
ENSG00000290429	4.39844	6.97843e-05
ENSG00000260633	1.39354	7.01622e-05
TRIM31	4.23155	7.03106e-05
PRRG2	1.25583	7.09235e-05
ASGR1	1.4937	7.10342e-05
ENSG00000275016	4.95978	7.12736e-05
ENSG00000271329	2.50125	7.17833e-05
RASSF6	4.85203	7.24159e-05
LINC00707	1.50855	7.34858e-05
SP140	1.53965	7.35151e-05
LINC02964	5.17878	7.35943e-05
SNORA65	1.28548	7.46532e-05
GALNT3	2.4629	7.50329e-05
ENSG00000263033	1.28388	7.53294e-05
ENSG00000287529	4.95312	7.58156e-05
MUC20	1.29085	7.61312e-05
PLEK	1.77536	7.64946e-05
ENSG00000257964	1.02478	7.66765e-05
VIRMA-DT	2.01335	7.67054e-05
CASR	4.9548	7.82732e-05
TIGD3	1.00348	7.84762e-05
SRD5A2	3.15237	7.98168e-05
MACC1	3.4341	7.99947e-05
ZNF341-AS1	1.28265	8.05213e-05
FIBCD1-AS1	3.10142	8.05505e-05
IKZF3	2.49025	8.05713e-05
SLC23A1	1.2413	8.12246e-05
FAM83H	1.64874	8.24225e-05
EPHA6	4.8792	8.31335e-05
VWC2L	4.95554	8.3306e-05
UNC13C	4.34301	8.36684e-05
ABCA9	2.84162	8.40759e-05
FAM83A	5.24842	8.42866e-05
RASSF2	1.17679	8.44189e-05
HTN3	4.8217	8.44515e-05
CA3	1.91777	8.48469e-05
DSC3	5.14375	8.5344e-05
IGSF22-AS1	1.5566	8.64048e-05
CFAP119	1.03186	8.75742e-05
S100A2	1.07578	8.86817e-05
ZFR2	4.30153	8.89413e-05
ENSG00000285269	1.68429	8.91305e-05
RPL12P14	3.17453	8.93786e-05
ENSG00000280087	5.29632	8.95656e-05
TRIM54	2.35431	8.98789e-05
KCNB2	5.26568	9.02155e-05
ATP13A4	5.26568	9.02155e-05
SYT4	4.87374	9.02798e-05
TEX14BP	2.22652	9.03312e-05
MAB21L3	1.23192	9.11895e-05
ITGA9	2.64063	9.18636e-05
HTR3B	4.95623	9.30058e-05
FAM153CP	4.90315	9.36782e-05
PRKXP1	1.99078	9.40819e-05
FCRLA	1.2081	9.41313e-05
RUNX1T1	2.7933	9.45097e-05
ENSG00000250501	4.94532	9.4556e-05
C12orf42	4.89532	9.48737e-05
LRRC43	2.97305	9.51925e-05
COL6A5	5.52229	9.58067e-05
ENSG00000288056	1.1184	9.59488e-05
GRIA2	1.99682	9.63061e-05
ANKRD34C	4.88844	9.6336e-05
C6orf52	1.40219	9.68402e-05
IRF5	1.41782	9.68584e-05
ENSG00000248399	4.94263	9.711e-05
LINC01273	1.46786	9.86866e-05
SAXO2	1.31233	9.91613e-05
ACTR3-AS1	1.0462	9.96169e-05
CCNA1	3.13386	0.000100376
ENSG00000218561	5.04909	0.000100427
LINC00161	4.13458	0.000101004
LINC01865	1.75832	0.000104461
KCNU1	3.45066	0.000105489
LINC00877	1.09182	0.000106569
ENSG00000289501	1.77859	0.000107151
ENSG00000266088	5.04575	0.000107299
ZNF536	2.8369	0.000109824
SLC16A11	1.03381	0.00011216
DNAH8	3.30744	0.000112491
ENSG00000288880	1.61617	0.000112643
PDX1	2.58593	0.000112714
ENSG00000286827	4.9874	0.000112987
DEFB1	3.64617	0.000113836
CFAP57	4.87946	0.000113946
IZUMO1	1.92125	0.000116019
LY9	4.10315	0.000116065
ZNF385C	1.72916	0.000117227
ENSG00000230736	1.71555	0.000117498
IFNL4P1	1.45271	0.000119088
FRG2EP	4.88117	0.000119272
SYT6	4.76748	0.000119796
LRRC7	1.22836	0.000119801
SHOC1	1.02077	0.000119812
LINC01606	2.55939	0.000119854
CCDC187	4.96398	0.000120683
MYO3B	2.33376	0.000121536
ADGRV1	1.00295	0.000123521
NCLP1	1.70647	0.000128717
ENSG00000260919	1.19919	0.000128772
LINC00937	1.47845	0.000129268
GRHL1	1.44692	0.000130205
KCNS1	1.28145	0.000131734
CCDC26	4.70521	0.000132032
NKD1	1.74363	0.000132562
IL23A	1.3844	0.000132884
ECE2	4.82854	0.000133413
NUTM2B	2.16356	0.000133536
RDH12	2.15247	0.000134902
IL19	4.90954	0.000135271
ENSG00000236212	4.90954	0.000135271
NEURL3	1.72029	0.000135232
CCSER1	5.12745	0.000135356
OR6M1	4.66883	0.000135401
AZU1	4.32792	0.000136176
ANXA10	1.9352	0.000136955
PNPLA1	2.47707	0.000139394
ENSG00000287507	1.48099	0.000139378
ENSG00000270482	2.26033	0.000140119
ACBD7	1.4409	0.000141305
GPR83	2.22068	0.000141597
ENSG00000240898	2.15103	0.00014306
GPR179	1.57774	0.000143498
ENSG00000254372	3.25462	0.000144455
RASIP1	1.14524	0.000148381
RPS20P13	4.82161	0.000148865
RSPH6A	2.21218	0.000151392
GPR37L1	1.84156	0.000151479
THOC1-DT	2.24404	0.00015156
ENSG00000290816	1.13585	0.000153611
ENDOU	1.05904	0.000153615
WDR35-DT	1.57667	0.000154138
ERBB4	1.41508	0.000154375
ENSG00000254739	1.19781	0.00015825
PINCR	3.56576	0.000158372
P2RX5	2.6158	0.000160089
ENSG00000286712	4.09908	0.000160193
MTMR7	1.04056	0.000160296
CARHSP1-DT	2.68267	0.000161629
KCNK5	5.2684	0.000162445
TMEM130	2.36563	0.000164523
LINC02223	2.10502	0.000165825
ENSG00000251339	4.94537	0.000167636
TSPAN8	3.28208	0.0001681
NPIPB6	1.0923	0.000168636
ENSG00000217644	1.82003	0.000169341
USP2	1.10744	0.000169884
C12orf50	5.04319	0.000170339
NR2E1	4.0934	0.000170399
MAT1A	1.9361	0.000171025
CDC42BPG	1.71844	0.000171667
PCSK2	4.72215	0.000172359
BCO2	1.12176	0.000172514
EIF1P6	1.10419	0.000172667
DOC2GP	1.52658	0.000173159
ALKAL2	1.50435	0.000173784
PPP1R35-AS1	1.76709	0.000174317
ENSG00000288685	4.70376	0.000175692
RNF148	2.42382	0.000176304
ENSG00000287078	1.40945	0.000178801
ENSG00000287031	2.08346	0.000179136
LINC00654	1.33888	0.000179235
MMP8	4.97128	0.000181187
UGT3A1	4.84466	0.000181276
ENSG00000251675	4.93725	0.000182844
ENSG00000258365	1.21541	0.000182956
ADGB	4.83422	0.000183188
NPIPB15	1.13604	0.000183521
SLC38A4	4.58295	0.000185161
SOX8	1.75732	0.000185333
PRC1-AS1	3.10407	0.000191901
TMEM71	1.37116	0.00019407
LINC02988	5.06622	0.000194951
CDH26	1.3376	0.000197368
SYNPO2L	3.10528	0.000198482
PKHD1	1.91718	0.000198785
PRADC1P1	4.99495	0.000200497
RPS16P9	3.99492	0.000201081
ENSG00000213293	3.13476	0.000202486
SPRR2F	2.33854	0.000203492
ENSG00000260647	1.84202	0.000204157
ENSG00000225218	1.04583	0.000204742
FAM167A-AS1	4.98486	0.000205619
CTNNA2	1.05957	0.000205599
ENSG00000260698	1.21295	0.000206339
ENSG00000288917	3.04757	0.000206618
RRAD	1.50887	0.000207161
LINC02627	4.95969	0.000209635
ACTG1P1	1.66563	0.000209603
ENSG00000226465	1.37548	0.000210387
DNAAF3	1.0439	0.000210524
TBX21	4.35291	0.000211006
ENSG00000290045	1.44238	0.000211756
ENSG00000250657	4.89725	0.000212487
MT-TH	1.89644	0.000214435
PAX7	4.66975	0.000216006
PRKCB	4.66975	0.000216006
NOS3	3.31132	0.000216388
TBILA	1.99298	0.000216565
ADAMTS4	2.64732	0.00021991
CCRL2	1.34117	0.000220085
USP12-DT	3.30313	0.000220456
KBTBD12	4.5358	0.000220801
MYOZ3	2.39347	0.00022123
ENSG00000259033	4.67205	0.000221877
FCRL3	4.67205	0.000221877
NOD2	1.571	0.000222306
LAMB4	2.04182	0.000223161
LINGO2	1.76679	0.000223567
IL12RB2	1.01993	0.000227345
ANO4	4.01577	0.000229742
AMPD1	5.14114	0.000230197
LHX3	4.81259	0.000230416
ANKRD18A	4.64337	0.000232668
ANAPC1P2	1.25766	0.000234344
SNORD3A	2.37534	0.000237929
ENSG00000288900	4.66733	0.000238564
RPL12P37	1.00961	0.000240008
NKAIN1	1.63688	0.00024265
PPP1R16B	3.88468	0.000243458
ENSG00000285877	1.25544	0.000247119
PPP1R1C	2.32396	0.000247431
RAPGEF4	1.57513	0.000249665
ENSG00000277901	2.17179	0.000250138
SLC30A8	3.94959	0.000250887
TP73-AS3	5.03174	0.000251883
FAM186A	4.54935	0.000252672
MT-TR	1.18907	0.00025371
ANKRD65	2.65346	0.000255951
ENSG00000289390	1.12506	0.000256744
IFITM3P1	5.18895	0.000258637
ENSG00000263235	1.51587	0.000261115
ENSG00000286460	1.07894	0.000263038
RFX4	4.74892	0.000263819
AARD	4.77836	0.000264128
LINC02193	2.5583	0.000267885
LURAP1L-AS1	1.02436	0.000272117
ZMIZ1-AS1	1.3788	0.000274245
MEGF10	1.14747	0.000274729
LINC01823	4.64808	0.00027558
LINC01476	5.16019	0.000277134
ENSG00000279422	4.50428	0.000279491
MAPK15	4.72808	0.000281776
PSTPIP2	4.5036	0.000283565
ENSG00000257761	4.63809	0.000286653
PKD2L1	5.09351	0.000286985
VAMP8	1.93907	0.000287476
VWA3B	1.95565	0.000288488
ENSG00000287631	4.72437	0.000294105
GASAL1	1.26452	0.000294927
RGS7	1.28729	0.000298011
ENSG00000245008	1.90699	0.000298153
FOXD4L1	2.05203	0.000299811
SPATA41	1.73999	0.000299983
CES4A	3.27187	0.000304237
TBC1D3P1	4.5822	0.00030472
RSPH10B	2.2792	0.000305069
STMN4	1.72234	0.000308228
ATP6V1G2	1.10524	0.000311587
C9orf153	1.74781	0.000313778
ADAMTS7P3	4.58439	0.000313928
ENSG00000228037	3.08662	0.000315172
THBS4	1.00457	0.000317212
ENSG00000287860	5.66216	0.000321038
DSG1	4.65358	0.000321559
ENSG00000224635	2.44084	0.000322598
SLC27A6	4.56779	0.000322741
WDR87	4.59358	0.000324044
YTHDF3-DT	1.39477	0.000327813
SPARCL1	1.17514	0.000328583
PKD1L2	1.45526	0.000333261
ENSG00000287021	4.73565	0.000334435
ENSG00000287406	5.52808	0.0003381
ENSG00000187229	1.95524	0.000339639
HSBP1L1	1.38319	0.000341785
ENSG00000288820	1.03005	0.000343224
SAMSN1	1.52278	0.000345682
ENSG00000235978	4.4332	0.000346423
F5	4.78011	0.000350013
TBC1D28	4.78011	0.000350013
SNORD3B-1	2.27536	0.000350535
ENSG00000255050	1.46094	0.000351733
COL26A1	1.88753	0.000355475
PRKCH	1.09418	0.000361167
HLCS-AS1	1.02893	0.000367641
CBLIF	2.75401	0.00036908
ENSG00000287229	1.77544	0.000369498
SCRT1	1.28021	0.000373057
SFRP1	4.57341	0.000375216
GALNT14	4.57341	0.000375216
ENSG00000279908	2.12494	0.000377989
ENSG00000227815	1.72321	0.000378167
ENSG00000241776	4.58529	0.000382265
ENSG00000288013	4.3996	0.000384802
RN7SL521P	1.39377	0.000385818
SENP3-EIF4A1	1.31483	0.000386579
KCNQ2	2.89996	0.000387515
SPHKAP	3.81689	0.000389073
MIR9-1HG	1.03557	0.000389077
LINC01705	1.49219	0.000389616
FOXN4	4.58668	0.00039029
CCDC177	4.74386	0.000390925
DOK2	3.01065	0.00039148
CHMP4C	3.53814	0.000393792
ZDHHC22	2.6917	0.000393767
LHFPL3-AS2	3.83816	0.000396516
DLGAP2	3.61923	0.000398507
JPH4	3.26396	0.000403726
SLC26A3	4.12789	0.00040473
ENSG00000286638	2.12745	0.000405219
IL1RN	4.50379	0.00040625
GBP6	4.49771	0.000408739
STMN2	4.49771	0.000408739
ENSG00000277310	1.99056	0.000409639
ENSG00000285888	3.94777	0.000409815
ENSG00000249755	1.90274	0.000411676
SLC24A3	4.4983	0.000414609
ENSG00000286147	4.4983	0.000414609
PPP1R3A	4.67189	0.000417738
ENSG00000287597	4.5067	0.000418178
HLA-DQA2	4.5067	0.000418178
ENSG00000288807	3.39304	0.000419661
SMTNL2	4.50465	0.00042365
PIK3R6	3.99158	0.00042422
ENSG00000259463	2.37687	0.000433404
LINC02004	3.7699	0.000433933
TRPC5	3.7699	0.000433933
MMP25	1.23095	0.000438339
ENSG00000285631	4.6535	0.00043922
SLC22A16	4.57439	0.000442277
CIBAR2	1.99391	0.0004427
CSF2	3.52148	0.000446838
RASL12	3.01482	0.00044924
ZC3H12D	1.58605	0.000450213
NPIPA3	2.40356	0.00045259
CACNA1B	3.14503	0.000454317
LINC01498	4.5002	0.000455133
ENSG00000253181	4.5002	0.000455133
ENSG00000255087	4.5002	0.000455133
ENSG00000227579	4.61239	0.000456992
OR10J3	4.61239	0.000456992
SLC36A2	4.61239	0.000456992
ENSG00000257327	4.51566	0.000458717
ENSG00000233785	3.09872	0.000463615
MMRN1	4.50171	0.000464819
ENSG00000228238	3.44269	0.000466182
SERTM2	4.68241	0.000473108
ENSG00000255947	4.68241	0.000473108
SSU72P8	4.72787	0.000480789
VSX1	3.10982	0.000482193
MYOM1	3.78159	0.000484812
EMCN	4.70918	0.000487744
DHDH	1.013	0.000488089
GLRA2	4.51357	0.000492552
NLRP12	5.52482	0.000492631
TMPRSS11F	2.81262	0.000496851
GCSAM	1.10068	0.000498741
SLFN12L	1.38017	0.000500082
TEX45	2.22752	0.000503421
ENSG00000289100	1.1595	0.000507862
ADAMTSL3	2.89352	0.000508497
SLC5A12	4.57157	0.000508984
ENSG00000226239	4.57157	0.000508984
COL6A4P2	4.57157	0.000508984
ENSG00000285572	4.51392	0.000513671
PRR18	1.63027	0.000516998
CCL24	1.08771	0.00052016
ZNF547	1.01213	0.000523198
CD163	1.79964	0.000526
BCL11B	1.0274	0.00052821
ARG1	2.61546	0.000531301
VPS11-DT	1.53679	0.000541533
FOXA3	1.61297	0.000542581
KCNJ12	1.78617	0.000542932
NLRC4	2.09499	0.000544543
ENSG00000227080	4.49025	0.000544802
LETR1	4.49025	0.000544802
REELD1	5.0998	0.000546901
COMP	5.04102	0.000547179
RPSAP39	4.79857	0.000547212
PPP1R12A-AS1	1.17453	0.000550032
SIGLEC11	1.99847	0.000556156
REN	4.40525	0.000563672
ENSG00000265728	4.40525	0.000563672
ENSG00000226798	2.3355	0.000565997
ENSG00000272079	1.25961	0.000568715
MYH15	2.15578	0.000570239
CCR4	4.96007	0.000574613
HDC	4.41471	0.000574776
C5orf47	4.40787	0.00057908
RHPN2P1	3.1033	0.000579617
SLC4A9	1.07746	0.000580928
TRPC7	2.14971	0.000583356
ENSG00000279693	2.62003	0.000585626
TMEM119	1.98877	0.000586462
ENSG00000250764	1.89507	0.000589869
MPHOSPH10P3	4.45548	0.000591415
ENSG00000274678	3.89505	0.000593577
DNAI1	1.50198	0.00059453
FAM90A11P	2.61528	0.000595079
CALCA	4.41545	0.000596203
POU6F2	1.62924	0.000596522
LINC03002	3.17645	0.000599902
ZFP2	1.75988	0.000603185
LINC02733	4.41238	0.000607891
CASC19	4.23783	0.000608995
LINC01345	5.46302	0.000611625
PEAR1	1.95088	0.000612499
HAVCR1	3.17481	0.000617498
ALOXE3P1	4.53354	0.000619825
PMAIP1	2.15334	0.000622569
COL4A3	1.25312	0.000627417
LINC01002	1.74863	0.000632631
CTSV	1.81972	0.000649226
MYHAS	1.58966	0.000653349
GRID2	2.11181	0.000658921
LINC02166	1.34973	0.000659107
ENSG00000287161	4.39431	0.000664447
PRODH2	4.39431	0.000664447
ENSG00000287544	4.93095	0.000680781
DMKN	1.46291	0.000683712
TCN1	2.74593	0.000687545
LBP	1.19016	0.000687619
CPNE5	1.6657	0.000690617
SHISA6	3.69009	0.000692632
ZNF722	3.47628	0.000695476
ATP8B4	2.69753	0.000701081
INPP5D	3.67706	0.000701426
CLCA1	4.42689	0.000709155
VIP	1.6549	0.000719084
MMP12	2.57495	0.000719404
SLC5A5	3.5741	0.000720677
SLC12A1	1.73583	0.000729546
FYB2	4.22382	0.000732491
MYO1A	3.64933	0.000736052
SLC30A10	4.41191	0.000736605
ENSG00000249328	1.47971	0.000736653
ZNF804B	4.18167	0.000739523
ZNF114	1.0699	0.000743266
PIK3C2G	4.43201	0.000747811
ART3	5.07025	0.000750129
NKX1-2	4.23642	0.000750606
DBH-AS1	2.11926	0.000752011
ENSG00000228509	2.58945	0.000754409
LHX5	3.79843	0.000761959
ZNF366	2.77806	0.000762591
APLNR	4.51471	0.000763201
THEMIS	4.24715	0.000764726
LINC01346	2.02956	0.000766853
KCTD19	1.78741	0.00076769
ENSG00000236935	4.18606	0.000768956
PLA2G10	1.88608	0.000778307
SLC25A48	4.58023	0.000781205
ZFP92	1.04007	0.000786174
LINC02128	4.30911	0.000788666
OFCC1	4.30911	0.000788666
SPANXN3	4.30911	0.000788666
LINC00836	4.30911	0.000788666
RASGEF1B	1.30775	0.000792316
LINC01271	2.07557	0.000795627
PLET1	4.1937	0.000800327
SLC7A14	2.98853	0.000803499
RN7SL265P	3.10067	0.00080553
CXCR4	1.52624	0.000808623
NWD2	2.83384	0.000809603
ENSG00000249631	3.20211	0.000824285
ENSG00000261329	1.0702	0.00082717
SBF1P2	4.30638	0.000831387
CSF3R	4.30638	0.000831387
LINC01582	4.2658	0.000831333
LINC02884	2.84847	0.000831098
SLAMF1	2.26124	0.000831984
COL2A1	2.40427	0.000835898
KPRP	3.65104	0.000839721
ENSG00000231536	4.31733	0.000850098
PON1	4.31733	0.000850098
FAM9B	4.31733	0.000850098
SLITRK3	2.00238	0.000853713
TBC1D22A-DT	1.02968	0.000859883
ANKRD1	3.10506	0.000862047
ACTG1P25	2.17989	0.000863124
LIN28B	1.50182	0.000869945
PTPN22	1.94566	0.000877748
LGR5	1.37152	0.000879985
ENSG00000286035	4.32139	0.000881922
LINC02346	4.30176	0.00088277
RERGL	4.30176	0.00088277
PI3	3.60482	0.000885676
HSH2D	4.12481	0.000887455
NFATC2	1.09573	0.000888731
DCLK3	4.79392	0.000890446
ENSG00000261026	1.74086	0.00089263
OTUD7A	1.4463	0.000896565
MPO	4.1266	0.000899583
KRTAP4-1	4.1266	0.000899583
STAR	1.51481	0.000900709
FCHO2-DT	3.00759	0.000909772
LINC01331	4.11924	0.000911847
ENSG00000262202	5.22427	0.00091309
NUDT9P1	4.39743	0.000913901
GASK1B	1.33211	0.000919302
ENSG00000286269	4.1296	0.000921073
MARK2P9	1.34657	0.000922246
WDR86	1.28735	0.000925252
SLC35F1	1.76581	0.00092789
GBA3	4.71831	0.000930202
NKAIN4	2.52819	0.000930781
PZP	4.90261	0.000931459
GOLGA6L2	4.96505	0.000933447
TAC3	4.12245	0.000941082
F2	2.57494	0.000944481
ENSG00000213777	2.75615	0.000947133
BMP5	4.80882	0.000955369
CYSLTR2	4.42763	0.000956094
VRTN	4.62335	0.000963843
ENSG00000225647	2.09014	0.000964956
SI	4.27162	0.000973797
CFAP65	4.59007	0.000978725
MIR137HG	3.62577	0.000983167
MATN1	1.31847	0.000986767
WNT11	2.15265	0.000989588
TUBB8	4.39186	0.000997854
NDST3	4.29386	0.00101195
ENSG00000229191	4.29386	0.00101195
MTUS2-AS2	4.29386	0.00101195
H2AZ1-DT	1.3797	0.00101183
SLC17A8	4.00548	0.00101548
CABP1	1.89356	0.0010163
BNC1	4.5371	0.00101864
ENSG00000257894	1.56187	0.00102041
ADARB2	2.64058	0.00102257
SLC35G5	2.16598	0.00102727
DYTN	4.12136	0.00102997
LINC00426	1.96779	0.00103251
FCRL1	1.90346	0.0010327
DCDC2	1.00985	0.00103359
ENSG00000237251	5.02976	0.00103498
TRIM71	4.26221	0.0010353
F9	4.37767	0.00104565
MYO3A	4.37767	0.00104565
ENSG00000214719	1.03912	0.0010519
KCNJ16	4.54	0.00105359
CCM2L	2.74763	0.0010581
ENSG00000258535	4.95093	0.00106131
LINC02388	3.15006	0.00106717
LINC02840	3.3836	0.00106795
ENSG00000288579	2.09192	0.00106814
ENSG00000257496	2.26728	0.00106888
ERN2	2.96685	0.00107797
OPN5	4.30689	0.00109226
LYPD3	1.14243	0.00109337
PENK-AS1	5.13541	0.00110781
CTRC	1.81586	0.00110851
TUBB8P11	4.40383	0.00110986
F13B	4.52407	0.00112007
CASC18	4.06822	0.00113262
PDZRN4	4.8905	0.00114715
LINC02849	4.20326	0.00114727
SPRR3	4.20326	0.00114727
MAS1	4.20326	0.00114727
RNU6-994P	4.20326	0.00114727
ARHGAP40	4.33772	0.00114891
EMX1	2.70787	0.00114925
DENND1C	4.05533	0.00115011
SUCNR1	4.05533	0.00115011
ENSG00000269761	2.83067	0.00115368
ITGB7	1.41289	0.00115695
PLA2G12B	4.61326	0.00115874
CDA	4.11268	0.0011586
ADCY10P1	1.2406	0.00115841
FFAR3	2.973	0.00116788
FABP12	4.6104	0.00117697
C21orf91	4.44556	0.00117822
KLHL6	4.19594	0.00117936
TRDN-AS1	4.19594	0.00117936
EPYC	4.19594	0.00117936
GASK1B-AS1	4.20664	0.00117994
BPIFB1	4.30382	0.00118225
SMYD1	4.30382	0.00118225
GCAWKR	4.46876	0.00118321
VIPR2	4.22412	0.0011839
PHYHD1	1.45823	0.00118989
WIPF3	3.12362	0.00119796
CNTN2	4.45497	0.001207
KMT2E-AS1	1.04415	0.00121156
ZC3H12B	1.02416	0.00121188
PWRN1	4.56036	0.00122188
NPR1	2.04275	0.00122427
C9orf131	1.62693	0.00122555
LINC01512	1.6276	0.00122752
ENSG00000290807	4.70858	0.00124053
CNKSR1	1.18667	0.00124996
TTN	1.55354	0.00125316
TMEM132E-DT	3.06395	0.00125387
XCL1	4.19235	0.00125536
PYY	1.91826	0.00125796
RPL7AP39	1.12282	0.0012662
ALLC	3.19059	0.00127904
DIRC3-AS1	1.03327	0.00128382
ENSG00000201407	4.2171	0.00129138
SAMD7	4.32231	0.00129663
CABYR	1.08718	0.00130477
NBPF4	4.69199	0.00130987
ENSG00000279602	1.32909	0.00131229
LINC02236	1.61085	0.00131498
ENSG00000240207	1.05433	0.00131864
KIRREL2	1.0785	0.00132105
GADL1	4.5518	0.00132213
POU4F2	2.68266	0.00132311
DNAJB5-DT	1.45402	0.00132484
ENSG00000223725	1.11903	0.00133123
ENSG00000279072	1.81601	0.00133348
NAPA-AS1	1.258	0.00133353
ENSG00000273669	1.61702	0.00133617
LINC02688	1.60019	0.00133883
QPRT	3.99621	0.00134665
ENSG00000228033	4.1986	0.00135158
ENSG00000260951	4.1986	0.00135158
FGL1	4.1986	0.00135158
ENSG00000259616	4.1986	0.00135158
LINC01299	4.1986	0.00135158
ENSG00000287258	4.36872	0.00135488
FUT9	4.65716	0.00136096
CXCL13	4.27914	0.00136737
CCDC27	4.08827	0.00137535
FAM201A	4.20048	0.00138411
ENSG00000289855	2.10992	0.00138631
ENSG00000232692	1.26318	0.00140007
OLAH	1.4505	0.00140913
ENSG00000236366	4.04215	0.00141096
ARX	4.5825	0.00141615
ALAS2	2.70157	0.00141722
ENSG00000244063	1.48356	0.00141869
LINC01320	1.89141	0.00142394
ST3GAL1P1	1.77205	0.00142827
SLC16A6P1	1.93959	0.00142955
ENSG00000290695	4.21501	0.00143746
ADAMTS6	1.02212	0.00144609
ENSG00000231881	1.22612	0.00144994
LINC01206	3.99402	0.00145075
ENSG00000183154	1.47278	0.00145961
MYOM3	1.46281	0.00146691
SIGLEC9	1.49066	0.00147373
LINC01614	4.57589	0.00147521
ADGRA1	4.57589	0.00147521
RN7SL659P	3.44556	0.00147998
ENSG00000285914	4.32087	0.00148477
ENSG00000279217	4.32087	0.00148477
ABCC11	3.69916	0.00150492
IRX6	2.66858	0.00151373
HMCN2	1.57968	0.00151828
CRB1	4.4289	0.00151967
C19orf18	4.41963	0.00152044
ENSG00000283064	1.01506	0.00152261
AKNAD1	1.44963	0.00152853
RNA5-8SN3	3.44244	0.00153431
DIAPH2-AS1	1.06292	0.00153773
ENSG00000233942	4.63051	0.00154313
LAPTM5	1.10213	0.00154395
LINC00698	3.12541	0.00155671
PCAT19	2.27188	0.0015598
CNR2	2.10738	0.00156044
GALNTL6	1.60646	0.00156331
CDHR4	1.20243	0.00157666
LINC01828	2.55968	0.00157696
ENSG00000233288	4.1801	0.00157918
LMX1A	4.1801	0.00157918
MRGPRX3	4.1801	0.00157918
ENSG00000286662	1.38705	0.00158531
S100A9	3.58507	0.00158628
GFRA1	1.10748	0.00158651
LNCATV	1.89393	0.00159006
PACSIN1	4.99588	0.00160086
KCNJ9	4.22618	0.00160373
LINC00347	4.22618	0.00160373
UGT2B28	4.22618	0.00160373
SH3GL2	1.7367	0.00160564
GRIN1	1.14011	0.00161185
CLRN1	4.21408	0.00161424
ENSG00000259720	4.21408	0.00161424
NXPE1	4.21408	0.00161424
LINC03025	1.58398	0.00162133
MSLNL	2.14694	0.00162494
DSC1	3.55299	0.00162815
RTL9	1.26981	0.00162826
SPINK5	1.30798	0.00163122
UCP3	1.07641	0.00163881
SNRPA1-DT	1.00878	0.00164355
DNAH3	1.95977	0.00164945
FCGR1CP	1.27716	0.00165269
ENSG00000248773	2.14145	0.00165401
LRRC9	3.88445	0.00165448
POM121L2	4.51114	0.00165761
HGD	4.51114	0.00165761
ENSG00000250497	4.51114	0.00165761
TRPA1	3.46462	0.00166316
H3C8	1.48382	0.00166475
SCN4A	4.03563	0.00166863
ENSG00000255556	4.18302	0.00167359
ENSG00000239701	4.18302	0.00167359
MDFIC2	4.18302	0.00167359
TNFRSF9	1.78996	0.00167383
ENSG00000258807	1.2994	0.00167379
GPR61	1.89276	0.0016744
FOXR1	4.09244	0.00169497
SMARCE1P2	4.09244	0.00169497
CSNKA2IP	4.09244	0.00169497
BSPRY	4.65563	0.00169647
LINC01607	1.27432	0.00169631
HIPK1-AS1	1.58243	0.00170029
FGF10	4.08115	0.0017019
ENSG00000287334	4.08115	0.0017019
KCNK10	2.14557	0.00170693
DKK4	3.92954	0.00170822
TRPM2	2.56234	0.00171109
CLIC5	2.56525	0.00171184
DKFZP434A062	4.61984	0.00171986
FOXI3	4.38012	0.00171993
RALYL	4.38012	0.00171993
ENSG00000276384	1.78873	0.00172396
LINC02427	2.35008	0.00173816
MUC3A	2.54171	0.00174464
CCR1	4.08428	0.00174934
LINC02819	4.08428	0.00174934
LINC02469	4.08428	0.00174934
LINC00899	1.00175	0.00175632
ENSG00000286975	1.75584	0.00175713
CARD8-AS1	1.66246	0.00176696
ENSG00000289851	1.97952	0.00177389
ENSG00000260156	3.43935	0.00177575
MYADM-AS1	1.48687	0.00177615
TATDN2P3	1.78377	0.00177934
ST18	1.67873	0.00178257
ENSG00000290385	1.00485	0.00178965
RAB37	2.21168	0.00179334
OCA2	3.45297	0.00179956
SLC6A15	2.44736	0.00181337
ENSG00000239670	1.30475	0.00181638
METTL24	4.18435	0.00181995
PTH2R	2.53736	0.00183009
PGR	2.27239	0.00183041
CR1	2.24461	0.00183279
GAPT	4.0897	0.00183912
SLC52A1	1.42386	0.00184331
IL13	3.91887	0.00184367
ENSG00000288531	1.78641	0.00184746
SCEL	3.92182	0.00185371
PDC	4.11921	0.00187092
ENSG00000236213	2.23566	0.00187192
RWDD3-DT	3.35116	0.00188455
MMADHC-DT	2.27428	0.00189552
ENSG00000279608	1.10127	0.00190502
BTF3-DT	1.08339	0.00190697
OLIG1	3.99664	0.0019114
TMEM269	1.26559	0.00191396
DBH	1.64074	0.00192416
ENSG00000251211	2.89093	0.00192481
DUSP26	1.4879	0.00193333
ENSG00000289997	1.08263	0.00193562
KCNH5	1.33371	0.00193879
ENSG00000269927	2.4927	0.00197616
ASB15	2.90343	0.00198483
HLA-DQB1	1.34859	0.00198576
NUGGC	1.1397	0.00199098
BPIFC	4.09883	0.00199578
CAPN6	5.16801	0.00204119
SPATA31D1	5.28516	0.00204148
LINC00449	1.96536	0.00206039
NPAP1P3	4.07038	0.00206413
CNTNAP2-AS1	4.07038	0.00206413
ENSG00000253965	1.10814	0.00206593
LPAR5	1.74333	0.002071
ENSG00000250803	4.07609	0.00207594
ENSG00000287656	4.07609	0.00207594
MYO18B	2.19491	0.00207992
NKILA	1.37421	0.00208816
KIAA1210	3.85882	0.00209085
VAV1	3.34444	0.00209424
ENSG00000284196	2.41999	0.00210927
RAB40A	1.00713	0.00210922
IRAK3	2.9003	0.0021134
RIC3	3.92101	0.00211979
ANKRD20A9P	3.92101	0.00211979
ENSG00000248744	4.33295	0.00212236
ENSG00000259434	4.24094	0.00212252
LINC01360	2.93499	0.00212935
SERPINB7	1.01459	0.00212982
STAG3L5P-PVRIG2P-PILRB	1.75168	0.00213261
PRRT4	2.18506	0.00213395
MUSK	1.57492	0.00213644
ENSG00000285043	1.10075	0.00213713
SHH	1.96014	0.00215318
LINC02046	4.1075	0.00215838
ABCC8	3.85468	0.00216013
GTF2IP7	1.2578	0.00215989
RPSAP5	3.96832	0.0021607
ENSG00000249695	4.26619	0.00216383
KPNA2P2	4.26619	0.00216383
ENSG00000273391	1.12751	0.00217005
ADAM7	4.85706	0.00217516
GDF7	2.22518	0.00217796
ENSG00000287868	1.59841	0.00218132
SMCO1	4.45588	0.00219886
IL12A-AS1	4.05722	0.00221017
TSGA10IP	2.30988	0.00222294
ENSG00000260488	4.02665	0.00222395
MFSD2B	1.07467	0.0022286
PKD1L3	1.71024	0.00223323
ENSG00000280401	1.44743	0.00223479
HLA-DRB1	1.13178	0.00223538
ST6GAL2	1.42508	0.00225579
IKZF1	3.85977	0.00226085
C20orf202	4.11386	0.00227978
ADAM5	4.11386	0.00227978
IRF6	4.11386	0.00227978
LINC01099	4.11386	0.00227978
GALNT6	2.55878	0.0023259
CDC20B	2.20057	0.00233078
SLC5A2	1.68897	0.00234269
ENSG00000248837	4.20287	0.00234783
QPCT	2.73396	0.00235829
SLC6A12	1.71823	0.00235802
ENSG00000227527	1.36781	0.002363
IPCEF1	1.87402	0.00237153
ENSG00000197332	1.10442	0.0023828
SYNPR	4.09915	0.00238468
LINC02240	3.35328	0.00240111
CNPY2-AS1	1.13346	0.00240069
UCN2	1.20927	0.00240773
NOX4	1.37505	0.00240877
RPS19P1	4.08883	0.00241508
ENSG00000287300	4.08883	0.00241508
RN7SL7P	4.08883	0.00241508
RAPSN	1.21371	0.0024211
ENSG00000232633	4.35443	0.00242906
PPP1R17	4.35443	0.00242906
ANKRD34B	4.35443	0.00242906
CYP2C9	4.35443	0.00242906
ENSG00000237301	1.35846	0.00243338
GPD1	1.1639	0.00243321
LINC01933	1.50175	0.0024675
ENSG00000258082	1.6801	0.00247331
ENSG00000263167	2.35663	0.00247624
LRRC37A17P	2.1294	0.00247661
RPSAP44	1.78622	0.00248036
TMEM273	3.90283	0.00248177
PRG4	2.81597	0.0024837
ATP1B4	3.95972	0.00248543
TMC3	1.73439	0.00248729
ENSG00000248431	4.37504	0.00251239
ACSBG2	3.84423	0.00251501
LINC00989	2.5747	0.0025263
ENSG00000205890	2.42031	0.00255586
ENSG00000235051	4.0716	0.00255795
RNU2-17P	4.0716	0.00255795
SORCS3	4.0716	0.00255795
LIX1	4.0716	0.00255795
TMC8	1.58882	0.0025582
ENSG00000227098	4.3166	0.00256132
BHMT	2.51506	0.00256283
FGF7	1.58562	0.00256414
SLC32A1	5.064	0.00256685
ACTG1P22	4.18262	0.00257046
FAM124B	4.18262	0.00257046
ENSG00000278952	1.79934	0.00258327
LINC02408	4.85327	0.00258681
TP63	1.06085	0.00258978
CRISPLD2	1.17652	0.00259019
NR1H4	3.7926	0.00259162
MYH13	1.71861	0.00259409
MYOSLID	1.58923	0.0025985
SLC26A7	2.72374	0.00260834
RSPO4	1.46379	0.00261369
LINC01277	1.25125	0.00262111
TEX11	4.53946	0.00262331
ENSG00000236796	1.69106	0.00262917
ENSG00000287710	1.31774	0.00264413
FAM110C	1.05705	0.00264432
SIDT1	1.31355	0.00264991
ENSG00000272906	1.67992	0.00265585
ARL2-SNX15	2.90995	0.0026572
CYP4F26P	4.03134	0.00266083
ENSG00000227301	3.96957	0.00267315
ENSG00000259422	3.96957	0.00267315
ENSG00000226622	3.96957	0.00267315
ENSG00000237640	3.96957	0.00267315
ERICH2-DT	2.03795	0.00267887
RASGRF1	1.73795	0.00268391
ENSG00000279578	3.95606	0.00268856
CD244	3.28348	0.00269184
STMN1P1	3.78863	0.00269756
LINC01036	3.36283	0.00270039
ENSG00000270542	3.29605	0.00270613
HSP90B2P	1.18706	0.00272088
CHRNA2	4.89138	0.00272152
TAF7L	2.35633	0.00272625
LINC02150	4.8038	0.00273025
ENSG00000289915	1.40046	0.00273362
COL10A1	1.96291	0.00273725
ENSG00000277602	2.00342	0.00274817
UCP1	4.43748	0.00275239
CASQ1	2.84045	0.00275316
ENSG00000235979	1.48725	0.00276279
GGTA1	3.97452	0.00277144
RNU1-73P	3.97452	0.00277144
ENSG00000287055	3.97452	0.00277144
MS4A4A	4.21733	0.00279669
LINC00317	4.21733	0.00279669
GAPDHP14	2.58915	0.00279975
BMP8A	1.50371	0.00280325
POLG-DT	4.40446	0.00280972
DCAF8L2	1.17528	0.00280961
CALHM1	2.35458	0.0028133
ENSG00000284837	5.03482	0.002818
DACH2	5.03482	0.002818
ENSG00000285698	1.93183	0.00281872
SLC4A5	1.90485	0.00282045
ENSG00000289727	1.48851	0.0028313
UBL4B	2.23892	0.00283311
NYAP1	1.2469	0.00284186
ENSG00000262370	3.32849	0.00285001
LINC02680	1.07223	0.00285155
SPEM3	3.7805	0.00285239
LINC02945	3.89615	0.00286382
CLIC6	1.05184	0.00286648
HIGD2AP1	4.28498	0.00287922
XRCC6P1	3.96414	0.00288789
CASC8	3.96414	0.00288789
FAM220CP	3.946	0.0028939
LINC00348	3.946	0.0028939
KRT8P34	3.946	0.0028939
KCNH2	1.45178	0.00289768
SYN3	1.99702	0.00291652
ITGAL	1.72229	0.0029393
USP44	2.33799	0.00294541
PRODHLP	1.52351	0.00294697
ENSG00000240882	2.77241	0.00295298
C7	3.32323	0.00295766
ENSG00000247970	1.95648	0.00296353
ENSG00000277020	1.9846	0.00297243
CACNA1I	4.21916	0.00298819
ENSG00000250274	3.94932	0.00301217
ENSG00000255325	3.94932	0.00301217
ENSG00000273450	3.94932	0.00301217
ENSG00000289385	3.94932	0.00301217
ENSG00000290592	3.94932	0.00301217
ELF5	3.94932	0.00301217
IDO1	1.40451	0.00301363
ALOX12P2	1.95127	0.00303327
ENSG00000287539	1.35104	0.00304581
FBXO34-AS1	2.06307	0.0030517
SKAP1	3.98349	0.00305526
CGN	1.06595	0.00305522
ENSG00000262049	3.4717	0.0030636
AGBL1	1.77895	0.0030644
ENSG00000228204	4.19536	0.00306948
ENSG00000286136	1.98488	0.00307619
ICAM3	4.29327	0.00307937
ENSG00000290808	3.10495	0.00311852
ENSG00000272382	1.03578	0.00312124
ADGRF5	3.79096	0.00312773
MIR194-2HG	1.56332	0.00313726
LINC01583	1.57857	0.00316124
ENSG00000225889	2.68179	0.00317258
INSM1	2.0396	0.00317913
FAM172BP	3.53661	0.00318733
CACTIN-AS1	1.35877	0.00319252
CD8B	4.08753	0.00319569
ENSG00000287499	4.29382	0.00320025
ASPN	2.8833	0.00321899
TNFSF11	3.22692	0.00322043
ENSG00000249738	3.79792	0.00322202
LINC03000	3.79792	0.00322202
ZNRF3-AS1	2.18156	0.00322603
CCDC38	2.04936	0.00322799
GRIK3	1.41893	0.00323387
ENSG00000283421	2.06642	0.0032433
ZNF692-DT	2.04516	0.00324439
CBFA2T3	3.23809	0.00325471
HSPA8P11	3.29011	0.00325742
SIM1	4.38067	0.0032919
SNTG1	4.38067	0.0032919
GABRA6	4.38067	0.0032919
RTL4	2.7581	0.00330034
NT5DC4	2.25189	0.00330257
KRT18P40	3.44699	0.00331533
OR2AT4	3.71355	0.00331751
AMHR2	3.90661	0.0033209
HHATL	2.09553	0.00332057
RNU4-39P	1.55955	0.00332298
LINC02365	2.706	0.00332939
ENSG00000263745	2.69961	0.00333864
ENSG00000274104	1.09164	0.00334185
RNF151	1.38638	0.00334486
LRRC55	3.24203	0.00334828
CKM	1.2567	0.00336681
GPR62	1.76741	0.00337683
HRH3	3.70572	0.00338175
MARCHF10	3.70572	0.00338175
NOTUM	1.37301	0.00338181
IFNA20P	1.67317	0.00338429
KRT8P50	1.79292	0.00338889
CD36	1.67383	0.00339599
PRR32	3.35497	0.00342072
VIL1	3.66381	0.00342495
CALHM3	2.21393	0.00342596
ENSG00000256552	1.40997	0.00345151
ATF6-DT	1.72166	0.00345439
ENSG00000267287	4.03199	0.0034609
VSX2	4.98183	0.00346357
TRIM63	3.31555	0.00346953
SYNDIG1L	2.03976	0.00347471
ASB2	4.44405	0.00347763
SLC9C1	1.82981	0.00348677
ENSG00000266995	2.12335	0.00350666
LINC02997	2.90094	0.00351391
TBC1D29P	3.70439	0.00351546
ENSG00000236754	1.15277	0.00351968
LINC02741	4.5907	0.00352454
TAS2R1	3.84343	0.00352529
AIM2	3.21832	0.00352886
ENSG00000287286	2.24439	0.00353628
FTH1P3	2.41623	0.00354354
COX6B2	1.9957	0.00355592
ALX1	3.71327	0.00356859
ENSG00000246090	2.01189	0.00356967
MYT1L	3.26658	0.00358084
HCLS1	1.99218	0.00358569
LCN8	4.44671	0.00358765
ENSG00000260136	1.01149	0.00359216
RFPL4AL1	1.27569	0.00360364
ENSG00000289883	1.58984	0.00360951
TUNAR	3.41047	0.00361015
ENSG00000264490	2.19137	0.00363434
CHRND	3.22153	0.00363664
CDH15	2.81144	0.00363654
PKP1	3.81463	0.00364201
ENSG00000290047	1.50153	0.00366095
PDE4C	3.47684	0.00366138
SSUH2	1.05444	0.00367206
PLEK2	3.77513	0.00369101
PLPPR5-AS1	4.24572	0.00370956
TREH	1.56571	0.00371571
BAAT	1.67132	0.00371807
ACAN	4.218	0.00373182
ENSG00000272006	4.46928	0.00373857
ZBED2	4.46928	0.00373857
LINC00158	4.46928	0.00373857
GALNT16-AS1	3.71242	0.00375589
LGSN	4.33983	0.00377319
FAM90A12P	3.96886	0.00377382
ENSG00000159239	4.47057	0.00377742
CLEC5A	3.99583	0.00377774
ENSG00000255621	3.99583	0.00377774
WIF1	3.25058	0.00378285
TTC4	1.14335	0.00379155
APOB	2.92551	0.00381856
SMG1P6	1.66137	0.0038247
[truncated: 919 more rows]

## Sheet: Table S6
Table S6. Four inflammatory state-associated gene sets downloaded from the Molecular Signatures Database
GOBP_CYTOKINE_PRODUCTION_INVOLVED_IN_INFLAMMATORY_RESPONSE	BIOCARTA_INFLAM_PATHWAY	GOBP_POSITIVE_REGULATION_OF_ACUTE_INFLAMMATORY_RESPONSE	GOBP_INFLAMMASOME_MEDIATED_SIGNALING_PATHWAY
ABCD1	CD4	ADAM8	ATAT1
ABCD2	CSF1	ALOX5AP	BRCC3
ADCY7	CSF2	BTK	BTK
ALOX5	CSF3	C2CD4A	CARD8
APOD	CXCL8	C2CD4B	CD36
APPL1	HLA-DRA	C3	CPTP
APPL2	HLA-DRB1	CCR7	CSNK1A1
BAP1	HLA-DRB3	CNR1	DDX3X
CARD9	HLA-DRB4	CREB3L3	DHX33
CD6	HLA-DRB5	FCGR1A	EIF2AK2
CHID1	IFNA1	FFAR2	FBXL2
CLEC7A	IFNB1	FFAR3	GBP2
CUEDC2	IFNG	HLA-E	GBP5
EPHB2	IL10	IL1B	HSPA8
EXTL3	IL11	IL6	IRGM
EZH2	IL13	IL6ST	KCNJ8
F2	IL15	MIR92A1	MAPK8
GBP5	IL1A	NPY5R	MARK4
GPSM3	IL2	OSM	MAVS
H19	IL3	OSMR	MEFV
HIF1A	IL4	PARK7	MYD88
IL17A	IL5	PIK3CG	NEK7
IL17B	IL6	PTGER3	NLRC3
IL17D	IL7	PTGS2	NLRP1
IL17F	PDGFA	TNF	NLRP2B
IL17RA	TGFB1	TNFRSF11A	NLRP3
IL17RC	TGFB2	TNFSF11	NLRP6
IL1R2	TGFB3	ZP3	PLCG2
IL6	TNF		PPP2CA
KPNA6			PRKD1
LEP			PTPN22
LILRB4			PYCARD
MACIR			PYDC1
MAPK14			PYDC2
MAPK9			PYDC5
MEFV			SIRT2
MIR125A			STMP1
MIR129-1			TLR4
MIR135A1			TLR6
MIR136			TREM2
MIR140			TRIM11
MIR146A			TRIM31
MIR16-1			USP50
MIR17			ZDHHC12
MIR197
MIR203A
MIR21
MIR221
MIR222
MIR26A1
MIR324
MIR338
MIR378A
MIR675
MIR93
MIR98
MYD88
NLRC3
NLRP7
NOD2
NOS2
PDCD4
PER1
PLA2G10
PLA2G3
PLD3
PLD4
PPARA
PSG9
PYCARD
SIRPA
SPINK7
STAT3
TICAM1
TICAM2
TLR3
TLR4
TLR6
TNF
TREM2
ZC3H12A

## Sheet: Table S7
Table S7 IDH status of glioma samples employed for present study from indicated five glioma datasets (CMU, TCGA, CGGA325, CGGA693, and Gravendeel datasets)
CMU	IDH status		TCGA	IDH status		CGGA325	IDH status		CGGA693	IDH status		Gravendeel	IDH status
FKRO210072628	Mutant		TCGA.02.0047	Wild		CGGA_1001	Wild		CGGA_1003	Mutant		GSM405200	Mutant
FKRO210072643	Mutant		TCGA.02.2483	Mutant		CGGA_1006	Wild		CGGA_1030	Mutant		GSM405202	Mutant
FKRO210099849	Wild		TCGA.02.2485	Wild		CGGA_1007	Wild		CGGA_1033	Wild		GSM405203	Wild
FKRO210217752	Mutant		TCGA.02.2486	Wild		CGGA_1011	Wild		CGGA_1048	Wild		GSM405204	Wild
FKRO210072659	Wild		TCGA.06.0125	Wild		CGGA_1015	Wild		CGGA_106	Wild		GSM405205	Mutant
FKRO210072664	Wild		TCGA.06.0129	Mutant		CGGA_1019	Wild		CGGA_1065	Mutant		GSM405206	Wild
FKRO210072611	Wild		TCGA.06.0130	Wild		CGGA_1022	Wild		CGGA_1087	Mutant		GSM405207	Wild
FKRO210099856	Wild		TCGA.06.0132	Wild		CGGA_1023	Wild		CGGA_1100	Mutant		GSM405208	Mutant
FKRO210072616	Wild		TCGA.06.0138	Wild		CGGA_1024	Wild		CGGA_1121	Mutant		GSM405209	Mutant
FKRO210072621	Wild		TCGA.06.0141	Wild		CGGA_1026	Wild		CGGA_1131	Mutant		GSM405211	Mutant
FKRO210087443	Wild		TCGA.06.0152	Wild		CGGA_1034	Wild		CGGA_1132	Mutant		GSM405212	Wild
FKRO210072641	Wild		TCGA.06.0156	Wild		CGGA_1035	Wild		CGGA_1137	Wild		GSM405213	Wild
FKRO210099859	Mutant		TCGA.06.0157	Wild		CGGA_1039	Wild		CGGA_1144	Wild		GSM405214	Wild
FKRO210072653	Wild		TCGA.06.0158	Wild		CGGA_1045	Wild		CGGA_1147	Mutant		GSM405215	Wild
FKRO210072656	Wild		TCGA.06.0168	Wild		CGGA_1049	Wild		CGGA_1152	Wild		GSM405216	Wild
FKRO210092051	Wild		TCGA.06.0171	Wild		CGGA_1072	Wild		CGGA_1156	Mutant		GSM405217	Mutant
FKRO210092053	Wild		TCGA.06.0174	Wild		CGGA_1077	Wild		CGGA_1158	Mutant		GSM405218	Wild
FKRO210092054	Wild		TCGA.06.0178	Wild		CGGA_1078	Wild		CGGA_1159	Mutant		GSM405219	Wild
FKRO210119474	Wild		TCGA.06.0184	Wild		CGGA_1079	Wild		CGGA_1161	Mutant		GSM405221	Wild
FKRO210148529	Wild		TCGA.06.0187	Wild		CGGA_1081	Wild		CGGA_1162	Mutant		GSM405224	Wild
FKRO210148551	Wild		TCGA.06.0190	Wild		CGGA_1083	Wild		CGGA_1181	Mutant		GSM405225	Wild
FKRO210173802	Wild		TCGA.06.0210	Wild		CGGA_1091	Wild		CGGA_1191	Mutant		GSM405229	Wild
FKRO210173806	Wild		TCGA.06.0211	Wild		CGGA_1109	Wild		CGGA_1192	Mutant		GSM405230	Wild
FKRO210211235	Wild		TCGA.06.0219	Wild		CGGA_1124	Wild		CGGA_1198	Mutant		GSM405231	Mutant
FKRO210211239	Wild		TCGA.06.0238	Wild		CGGA_1139	Wild		CGGA_1204	Mutant		GSM405233	Wild
FKRO210211245	Wild		TCGA.06.0644	Wild		CGGA_1140	Wild		CGGA_1207	Mutant		GSM405234	Wild
FKRO210211253	Wild		TCGA.06.0645	Wild		CGGA_1145	Wild		CGGA_1228	Wild		GSM405236	Wild
FKRO210211238	Wild		TCGA.06.0646	Wild		CGGA_1171	Wild		CGGA_1235	Mutant		GSM405237	Wild
FKRO210211255	Wild		TCGA.06.0649	Wild		CGGA_1177	Wild		CGGA_1238	Wild		GSM405238	Wild
FKRO210217739	Wild		TCGA.06.0686	Wild		CGGA_1180	Wild		CGGA_1239	Mutant		GSM405239	Wild
			TCGA.06.0743	Wild		CGGA_1188	Mutant		CGGA_1256	Mutant		GSM405240	Mutant
			TCGA.06.0744	Wild		CGGA_1214	Wild		CGGA_1269	Mutant		GSM405241	Mutant
			TCGA.06.0745	Wild		CGGA_1216	Wild		CGGA_1273	Mutant		GSM405245	Wild
			TCGA.06.0747	Wild		CGGA_1218	Wild		CGGA_1286	Mutant		GSM405246	Mutant
			TCGA.06.0749	Wild		CGGA_1224	Wild		CGGA_1291	Mutant		GSM405247	Wild
			TCGA.06.0750	Wild		CGGA_1234	Wild		CGGA_1309	Mutant		GSM405248	Mutant
			TCGA.06.0878	Wild		CGGA_1237	Wild		CGGA_1318	Mutant		GSM405249	Mutant
			TCGA.06.0882	Wild		CGGA_1240	Wild		CGGA_1319	Wild		GSM405250	Mutant
			TCGA.06.1804	Wild		CGGA_1251	Wild		CGGA_1335	Mutant		GSM405251	Wild
			TCGA.06.2557	Wild		CGGA_1258	Wild		CGGA_1339	Mutant		GSM405253	Wild
			TCGA.06.2558	Wild		CGGA_1263	Wild		CGGA_1345	Mutant		GSM405254	Wild
			TCGA.06.2559	Wild		CGGA_1270	Wild		CGGA_1350	Mutant		GSM405255	Wild
			TCGA.06.2561	Wild		CGGA_1271	Wild		CGGA_1361	Mutant		GSM405256	Mutant
			TCGA.06.2562	Wild		CGGA_1272	Mutant		CGGA_1362	Wild		GSM405257	Mutant
			TCGA.06.2563	Wild		CGGA_1280	Wild		CGGA_1368	Mutant		GSM405258	Wild
			TCGA.06.2564	Wild		CGGA_1281	Wild		CGGA_1369	Mutant		GSM405259	Wild
			TCGA.06.2565	Wild		CGGA_1283	Wild		CGGA_1371	Wild		GSM405260	Wild
			TCGA.06.2567	Wild		CGGA_1284	Wild		CGGA_1377	Mutant		GSM405261	Mutant
			TCGA.06.2569	Wild		CGGA_1285	Wild		CGGA_1383	Mutant		GSM405262	Wild
			TCGA.06.2570	Mutant		CGGA_1292	Wild		CGGA_1386	Mutant		GSM405263	Wild
			TCGA.06.5408	Wild		CGGA_1299	Wild		CGGA_1391	Wild		GSM405264	Wild
			TCGA.06.5410	Wild		CGGA_1301	Wild		CGGA_1400	Wild		GSM405265	Wild
			TCGA.06.5411	Wild		CGGA_1313	Wild		CGGA_1404	Mutant		GSM405266	Wild
			TCGA.06.5412	Wild		CGGA_1320	Wild		CGGA_1407	Mutant		GSM405267	Wild
			TCGA.06.5413	Wild		CGGA_1332	Wild		CGGA_1413	Mutant		GSM405269	Wild
			TCGA.06.5414	Wild		CGGA_1338	Wild		CGGA_1415	Wild		GSM405270	Wild
			TCGA.06.5415	Wild		CGGA_1340	Wild		CGGA_1417	Mutant		GSM405271	Wild
			TCGA.06.5417	Mutant		CGGA_1342	Wild		CGGA_1421	Mutant		GSM405273	Wild
			TCGA.06.5418	Wild		CGGA_1343	Wild		CGGA_1427	Mutant		GSM405274	Wild
			TCGA.06.5856	Wild		CGGA_1346	Wild		CGGA_1440	Mutant		GSM405275	Wild
			TCGA.06.5858	Wild		CGGA_1370	Wild		CGGA_1443	Wild		GSM405277	Mutant
			TCGA.06.5859	Wild		CGGA_1393	Wild		CGGA_1445	Wild		GSM405278	Wild
			TCGA.08.0386	Wild		CGGA_1408	Wild		CGGA_1446	Mutant		GSM405279	Wild
			TCGA.12.0616	Wild		CGGA_1411	Wild		CGGA_1454	Wild		GSM405280	Wild
			TCGA.12.0618	Wild		CGGA_235	Mutant		CGGA_1455	Mutant		GSM405281	Wild
			TCGA.12.0619	Wild		CGGA_269	Wild		CGGA_1463	Mutant		GSM405282	Wild
			TCGA.12.0821	Wild		CGGA_272	Wild		CGGA_1469	Mutant		GSM405283	Wild
			TCGA.12.1597	Wild		CGGA_274	Wild		CGGA_1471	Mutant		GSM405290	Mutant
			TCGA.12.3650	Wild		CGGA_276	Mutant		CGGA_1474	Mutant		GSM405292	Wild
			TCGA.12.3652	Wild		CGGA_309	Wild		CGGA_1482	Mutant		GSM405293	Mutant
			TCGA.12.3653	Wild		CGGA_318	Wild		CGGA_1502	Mutant		GSM405294	Wild
			TCGA.12.5295	Wild		CGGA_323	Wild		CGGA_1504	Mutant		GSM405295	Wild
			TCGA.12.5299	Wild		CGGA_330	Wild		CGGA_1516	Mutant		GSM405297	Wild
			TCGA.14.0781	Wild		CGGA_413	Wild		CGGA_1517	Mutant		GSM405298	Mutant
			TCGA.14.0787	Wild		CGGA_426	Wild		CGGA_1523	Mutant		GSM405299	Mutant
			TCGA.14.0789	Wild		CGGA_448	Wild		CGGA_1526	Mutant		GSM405301	Wild
			TCGA.14.0790	Wild		CGGA_483	Wild		CGGA_1528	Mutant		GSM405303	Wild
			TCGA.14.0817	Wild		CGGA_488	Wild		CGGA_1530	Mutant		GSM405304	Wild
			TCGA.14.1034	Wild		CGGA_493	Mutant		CGGA_1542	Mutant		GSM405305	Mutant
			TCGA.14.1823	Wild		CGGA_494	Wild		CGGA_1552	Mutant		GSM405306	Mutant
			TCGA.14.1825	Wild		CGGA_495	Wild		CGGA_1557	Mutant		GSM405307	Wild
			TCGA.14.1829	Wild		CGGA_499	Wild		CGGA_1563	Wild		GSM405308	Mutant
			TCGA.14.2554	Wild		CGGA_525	Wild		CGGA_1565	Mutant		GSM405309	Mutant
			TCGA.15.0742	Wild		CGGA_541	Wild		CGGA_1566	Mutant		GSM405310	Mutant
			TCGA.15.1444	Mutant		CGGA_564	Wild		CGGA_1568	Wild		GSM405311	Wild
			TCGA.16.0846	Wild		CGGA_565	Wild		CGGA_1571	Mutant		GSM405312	Wild
			TCGA.16.1045	Wild		CGGA_578	Wild		CGGA_1579	Wild		GSM405313	Mutant
			TCGA.19.0957	Wild		CGGA_599	Wild		CGGA_1588	Wild		GSM405314	Wild
			TCGA.19.1389	Wild		CGGA_604	Wild		CGGA_1594	Mutant		GSM405315	Wild
			TCGA.19.1390	Wild		CGGA_616	Wild		CGGA_1613	Wild		GSM405316	Wild
			TCGA.19.2619	Wild		CGGA_624	Wild		CGGA_1617	Mutant		GSM405317	Wild
			TCGA.19.2620	Wild		CGGA_630	Mutant		CGGA_1620	Mutant		GSM405318	Mutant
			TCGA.19.2624	Wild		CGGA_633	Wild		CGGA_1621	Mutant		GSM405319	Mutant
			TCGA.19.2625	Wild		CGGA_638	Mutant		CGGA_1623	Wild		GSM405320	Wild
			TCGA.19.2629	Mutant		CGGA_643	Wild		CGGA_1627	Mutant		GSM405321	Mutant
			TCGA.19.5960	Wild		CGGA_658	Wild		CGGA_1630	Mutant		GSM405322	Wild
			TCGA.26.1442	Mutant		CGGA_659	Wild		CGGA_1645	Mutant		GSM405323	Wild
			TCGA.26.5132	Wild		CGGA_669	Wild		CGGA_1647	Mutant		GSM405324	Wild
			TCGA.26.5133	Wild		CGGA_676	Wild		CGGA_165	Mutant		GSM405325	Mutant
			TCGA.26.5134	Wild		CGGA_678	Wild		CGGA_1657	Mutant		GSM405326	Mutant
			TCGA.26.5135	Wild		CGGA_679	Wild		CGGA_1667	Mutant		GSM405327	Mutant
			TCGA.26.5136	Wild		CGGA_680	Wild		CGGA_1671	Mutant		GSM405328	Wild
			TCGA.26.5139	Wild		CGGA_681	Wild		CGGA_1673	Mutant		GSM405329	Mutant
			TCGA.27.1830	Wild		CGGA_700	Mutant		CGGA_1675	Mutant		GSM405330	Mutant
			TCGA.27.1831	Wild		CGGA_727	Wild		CGGA_1679	Mutant		GSM405331	Mutant
			TCGA.27.1832	Wild		CGGA_731	Wild		CGGA_1687	Wild		GSM405332	Mutant
			TCGA.27.1834	Wild		CGGA_766	Mutant		CGGA_1689	Mutant		GSM405336	Mutant
			TCGA.27.1835	Wild		CGGA_773	Mutant		CGGA_1695	Mutant		GSM405337	Wild
			TCGA.27.1837	Wild		CGGA_782	Wild		CGGA_1696	Wild		GSM405338	Mutant
			TCGA.27.2519	Wild		CGGA_789	Wild		CGGA_1699	Mutant		GSM405339	Wild
			TCGA.27.2521	Mutant		CGGA_791	Wild		CGGA_1700	Mutant		GSM405340	Mutant
			TCGA.27.2523	Wild		CGGA_796	Wild		CGGA_1701	Mutant		GSM405341	Mutant
			TCGA.27.2524	Wild		CGGA_802	Wild		CGGA_1703	Mutant		GSM405342	Mutant
			TCGA.27.2526	Wild		CGGA_804	Wild		CGGA_1704	Wild		GSM405343	Wild
			TCGA.27.2528	Wild		CGGA_807	Wild		CGGA_1706	Wild		GSM405344	Wild
			TCGA.28.1747	Wild		CGGA_808	Wild		CGGA_1714	Wild		GSM405345	Wild
			TCGA.28.1753	Wild		CGGA_837	Wild		CGGA_1718	Mutant		GSM405346	Mutant
			TCGA.28.2509	Wild		CGGA_842	Wild		CGGA_1720	Mutant		GSM405348	Wild
			TCGA.28.2513	Wild		CGGA_848	Wild		CGGA_1721	Mutant		GSM405350	Mutant
			TCGA.28.2514	Wild		CGGA_850	Wild		CGGA_1725	Mutant		GSM405351	Mutant
			TCGA.28.5204	Wild		CGGA_859	Wild		CGGA_1727	Mutant		GSM405352	Wild
			TCGA.28.5207	Wild		CGGA_871	Mutant		CGGA_1731	Mutant		GSM405353	Wild
			TCGA.28.5208	Wild		CGGA_876	Wild		CGGA_1737	Mutant		GSM405354	Mutant
			TCGA.28.5209	Wild		CGGA_878	Wild		CGGA_1744	Mutant		GSM405355	Wild
			TCGA.28.5213	Wild		CGGA_902	Wild		CGGA_1769	Wild		GSM405356	Mutant
			TCGA.28.5215	Wild		CGGA_D02	Wild		CGGA_1780	Wild		GSM405357	Wild
			TCGA.28.5216	Wild		CGGA_D03	Wild		CGGA_1786	Mutant		GSM405358	Wild
			TCGA.28.5218	Wild		CGGA_D09	Wild		CGGA_1829	Wild		GSM405359	Wild
			TCGA.28.5220	Wild		CGGA_D11	Wild		CGGA_1840	Wild		GSM405360	Mutant
			TCGA.32.1970	Wild		CGGA_D16	Wild		CGGA_1850	Mutant		GSM405361	Wild
			TCGA.32.1980	Wild		CGGA_D26	Wild		CGGA_1854	Mutant		GSM405362	Wild
			TCGA.32.1982	Wild		CGGA_D32	Wild		CGGA_1863	Mutant		GSM405363	Mutant
			TCGA.32.2615	Wild		CGGA_D35	Wild		CGGA_1870	Mutant		GSM405364	Mutant
			TCGA.32.2632	Wild		CGGA_D36	Wild		CGGA_1875	Wild		GSM405365	Wild
			TCGA.32.2634	Wild		CGGA_D37	Wild		CGGA_1880	Mutant		GSM405366	Mutant
			TCGA.32.2638	Wild		CGGA_D44	Wild		CGGA_1882	Mutant		GSM405367	Wild
			TCGA.32.4213	Wild		CGGA_D51	Wild		CGGA_1902	Mutant		GSM405368	Mutant
			TCGA.32.5222	Wild		CGGA_D57	Wild		CGGA_1903	Wild		GSM405370	Wild
			TCGA.41.2571	Wild		CGGA_D58	Wild		CGGA_1972	Wild		GSM405371	Wild
			TCGA.41.2572	Wild		CGGA_342	Wild		CGGA_1994	Mutant		GSM405375	Wild
			TCGA.41.3915	Wild		CGGA_719	Mutant		CGGA_2039	Wild		GSM405376	Wild
			TCGA.41.4097	Wild		CGGA_J030	Mutant		CGGA_2053	Wild		GSM405377	Wild
			TCGA.41.5651	Wild		CGGA_J130	Wild		CGGA_2056	Mutant		GSM405378	Wild
			TCGA.76.4925	Wild		CGGA_1005	Mutant		CGGA_2079	Mutant		GSM405379	Wild
			TCGA.76.4926	Wild		CGGA_1013	Mutant		CGGA_2081	Mutant		GSM405380	Mutant
			TCGA.76.4927	Wild		CGGA_1020	Mutant		CGGA_2082	Wild		GSM405381	Mutant
			TCGA.76.4928	Wild		CGGA_1027	Mutant		CGGA_2106	Mutant		GSM405382	Wild
			TCGA.76.4929	Wild		CGGA_1031	Mutant		CGGA_2129	Mutant		GSM405384	Wild
			TCGA.76.4931	Wild		CGGA_1060	Mutant		CGGA_265	Mutant		GSM405385	Mutant
			TCGA.76.4932	Wild		CGGA_1061	Mutant		CGGA_290	Mutant		GSM405386	Mutant
			TCGA.HT.7467	Wild		CGGA_1068	Mutant		CGGA_369	Mutant		GSM405387	Mutant
			TCGA.HT.7691	Wild		CGGA_1094	Mutant		CGGA_420	Mutant		GSM405388	Wild
			TCGA.HT.7877	Wild		CGGA_1105	Mutant		CGGA_474	Wild		GSM405389	Wild
			TCGA.HT.8015	Wild		CGGA_1113	Mutant		CGGA_492	Wild		GSM405391	Wild
			TCGA.HT.A5R5	Mutant		CGGA_1129	Mutant		CGGA_503	Mutant		GSM405394	Wild
			TCGA.HT.A5RB	Mutant		CGGA_1136	Mutant		CGGA_663	Mutant		GSM405395	Mutant
			TCGA.HT.7676	Mutant		CGGA_1146	Mutant		CGGA_724	Mutant		GSM405396	Mutant
			TCGA.P5.A5EV	Mutant		CGGA_1160	Mutant		CGGA_763	Wild		GSM405397	Wild
			TCGA.HT.7875	Wild		CGGA_1170	Mutant		CGGA_846	Wild		GSM405398	Wild
			TCGA.HT.8107	Wild		CGGA_1175	Mutant		CGGA_869	Wild		GSM405399	Wild
			TCGA.HT.7680	Wild		CGGA_1189	Mutant		CGGA_882	Mutant		GSM405400	Wild
			TCGA.DU.6400	Wild		CGGA_1190	Mutant		CGGA_889	Mutant		GSM405401	Wild
			TCGA.P5.A5F6	Wild		CGGA_1215	Mutant		CGGA_P103	Mutant		GSM405403	Mutant
			TCGA.HT.8010	Wild		CGGA_1219	Mutant		CGGA_P108	Wild		GSM405405	Wild
			TCGA.HT.A616	Mutant		CGGA_1227	Wild		CGGA_P111	Mutant		GSM405406	Wild
			TCGA.P5.A5EY	Wild		CGGA_1231	Wild		CGGA_P113	Wild		GSM405408	Wild
			TCGA.HT.8108	Mutant		CGGA_1287	Mutant		CGGA_P115	Wild		GSM405411	Wild
			TCGA.QH.A65S	Mutant		CGGA_1307	Mutant		CGGA_P121	Wild		GSM405412	Wild
			TCGA.HT.A614	Mutant		CGGA_1314	Mutant		CGGA_P122	Mutant		GSM405413	Mutant
			TCGA.HT.7692	Wild		CGGA_1322	Mutant		CGGA_P128	Mutant		GSM405414	Wild
			TCGA.HT.7607	Wild		CGGA_1324	Mutant		CGGA_P13	Mutant		GSM405415	Wild
			TCGA.HT.7474	Mutant		CGGA_1329	Mutant		CGGA_P131	Mutant		GSM405416	Mutant
			TCGA.HT.7485	Mutant		CGGA_1330	Mutant		CGGA_P132	Mutant		GSM405419	Mutant
			TCGA.P5.A5F0	Wild		CGGA_1374	Mutant		CGGA_P137	Mutant		GSM405420	Mutant
			TCGA.HT.7605	Wild		CGGA_1375	Mutant		CGGA_P142	Mutant		GSM405421	Wild
			TCGA.CS.4938	Mutant		CGGA_1381	Mutant		CGGA_P144	Mutant		GSM405422	Wild
			TCGA.HT.7880	Mutant		CGGA_1384	Mutant		CGGA_P151	Mutant		GSM405423	Mutant
			TCGA.P5.A5F1	Mutant		CGGA_1388	Mutant		CGGA_P153	Mutant		GSM405424	Mutant
			TCGA.DB.A64Q	Wild		CGGA_1394	Mutant		CGGA_P155	Wild		GSM405425	Mutant
			TCGA.HW.8322	Wild		CGGA_1406	Mutant		CGGA_P156	Mutant		GSM405426	Mutant
			TCGA.HT.7478	Mutant		CGGA_1409	Mutant		CGGA_P158	Mutant		GSM405427	Wild
			TCGA.HT.7476	Mutant		CGGA_1412	Mutant		CGGA_P164	Wild		GSM405429	Mutant
			TCGA.P5.A5EW	Mutant		CGGA_236	Mutant		CGGA_P17	Mutant		GSM405430	Wild
			TCGA.CS.6667	Mutant		CGGA_241	Mutant		CGGA_P173	Mutant		GSM405431	Wild
			TCGA.P5.A5F2	Mutant		CGGA_245	Mutant		CGGA_P174	Mutant		GSM405432	Mutant
			TCGA.HT.8012	Wild		CGGA_251	Mutant		CGGA_P176	Mutant		GSM405436	Mutant
			TCGA.CS.4944	Mutant		CGGA_252	Mutant		CGGA_P177	Wild		GSM405437	Mutant
			TCGA.HT.7884	Mutant		CGGA_254	Mutant		CGGA_P178	Wild		GSM405438	Wild
			TCGA.DU.5853	Mutant		CGGA_256	Mutant		CGGA_P179	Mutant		GSM405439	Wild
			TCGA.HW.7487	Wild		CGGA_261	Mutant		CGGA_P182	Wild		GSM405440	Wild
			TCGA.FG.8182	Mutant		CGGA_267	Mutant		CGGA_P183	Mutant		GSM405442	Wild
			TCGA.HT.7695	Wild		CGGA_273	Mutant		CGGA_P19	Mutant		GSM405443	Wild
			TCGA.DU.5849	Wild		CGGA_283	Mutant		CGGA_P20	Mutant		GSM405444	Wild
			TCGA.FG.A60J	Mutant		CGGA_300	Mutant		CGGA_P21	Mutant		GSM405445	Wild
			TCGA.FG.6689	Mutant		CGGA_314	Mutant		CGGA_P27	Mutant		GSM405446	Mutant
			TCGA.FG.8188	Mutant		CGGA_333	Mutant		CGGA_P271	Mutant		GSM405447	Wild
			TCGA.HT.7689	Mutant		CGGA_337	Mutant		CGGA_P279	Mutant		GSM405450	Mutant
			TCGA.DU.5874	Wild		CGGA_374	Mutant		CGGA_P280	Wild		GSM405452	Wild
			TCGA.FG.7634	Wild		CGGA_400	Mutant		CGGA_P283	Wild		GSM405453	Wild
			TCGA.DU.8167	Mutant		CGGA_431	Mutant		CGGA_P286	Mutant		GSM405454	Mutant
			TCGA.HT.A617	Wild		CGGA_446	Mutant		CGGA_P3	Mutant		GSM405455	Mutant
			TCGA.HT.7473	Mutant		CGGA_458	Mutant		CGGA_P31	Wild		GSM405456	Wild
			TCGA.HT.A615	Wild		CGGA_479	Mutant		CGGA_P311	Mutant		GSM405457	Wild
			TCGA.DU.8166	Mutant		CGGA_485	Mutant		CGGA_P314	Mutant		GSM405458	Wild
			TCGA.HT.7606	Mutant		CGGA_490	Mutant		CGGA_P316	Mutant		GSM405459	Wild
			TCGA.DU.5872	Mutant		CGGA_491	Mutant		CGGA_P335	Mutant		GSM405460	Wild
			TCGA.HT.7693	Mutant		CGGA_501	Mutant		CGGA_P338	Wild		GSM405461	Wild
			TCGA.FG.A60K	Wild		CGGA_502	Mutant		CGGA_P346	Mutant		GSM405462	Wild
			TCGA.FG.A4MX	Mutant		CGGA_510	Mutant		CGGA_P358	Mutant		GSM405463	Wild
			TCGA.DB.A4XA	Wild		CGGA_543	Mutant		CGGA_P385	Wild		GSM405464	Wild
			TCGA.DU.5871	Mutant		CGGA_545	Mutant		CGGA_P392	Mutant		GSM405465	Wild
			TCGA.IK.7675	Mutant		CGGA_551	Mutant		CGGA_P399	Mutant		GSM405466	Wild
			TCGA.FG.7643	Wild		CGGA_560	Mutant		CGGA_P416	Mutant		GSM405467	Mutant
			TCGA.FG.8187	Wild		CGGA_580	Mutant		CGGA_P422	Mutant		GSM405468	Wild
			TCGA.FG.7641	Wild		CGGA_591	Mutant		CGGA_P437	Mutant		GSM405469	Mutant
			TCGA.HW.A5KM	Mutant		CGGA_598	Mutant		CGGA_P438	Mutant		GSM405470	Mutant
			TCGA.HW.A5KL	Mutant		CGGA_601	Mutant		CGGA_P439	Mutant		GSM405471	Mutant
			TCGA.CS.5395	Wild		CGGA_603	Mutant		CGGA_P446	Mutant		GSM405472	Mutant
			TCGA.DU.8164	Wild		CGGA_605	Mutant		CGGA_P468	Mutant		GSM405473	Wild
			TCGA.HT.7608	Wild		CGGA_607	Mutant		CGGA_P492	Mutant		GSM405474	Wild
			TCGA.FG.8189	Mutant		CGGA_632	Mutant		CGGA_P500	Mutant		GSM405475	Wild
			TCGA.HT.7603	Mutant		CGGA_635	Mutant		CGGA_P501	Mutant		GSM405476	Wild
			TCGA.HT.7873	Mutant		CGGA_641	Mutant		CGGA_P505	Mutant		GSM405477	Mutant
			TCGA.FG.A4MY	Mutant		CGGA_642	Mutant		CGGA_P510	Mutant		GSM405480	Wild
			TCGA.DB.A64L	Wild		CGGA_655	Mutant		CGGA_P520	Mutant		GSM405481	Wild
			TCGA.DB.A64O	Wild		CGGA_662	Mutant		CGGA_P596	Mutant		GSM405483	Wild
			TCGA.DU.7301	Mutant		CGGA_666	Mutant		CGGA_P609	Wild
			TCGA.DU.A5TU	Mutant		CGGA_671	Mutant		CGGA_P633	Mutant
			TCGA.DB.A64U	Wild		CGGA_675	Mutant		CGGA_P83	Mutant
			TCGA.DB.A64V	Wild		CGGA_685	Mutant		CGGA_P84	Mutant
			TCGA.HT.8113	Mutant		CGGA_689	Mutant		CGGA_P86	Mutant
			TCGA.DU.A5TR	Mutant		CGGA_694	Mutant		CGGA_P93	Mutant
			TCGA.HT.7602	Mutant		CGGA_698	Mutant		CGGA_P99	Mutant
			TCGA.DB.A64R	Wild		CGGA_704	Mutant		CGGA_1002	Wild
			TCGA.HT.7902	Mutant		CGGA_710	Mutant		CGGA_1010	Mutant
			TCGA.DB.A4XH	Wild		CGGA_715	Mutant		CGGA_1012	Mutant
			TCGA.DU.A5TS	Mutant		CGGA_725	Mutant		CGGA_1014	Wild
			TCGA.HW.7495	Wild		CGGA_747	Mutant		CGGA_1017	Wild
			TCGA.HT.7881	Wild		CGGA_752	Mutant		CGGA_1018	Mutant
			TCGA.DB.5280	Mutant		CGGA_757	Mutant		CGGA_103	Mutant
			TCGA.FG.5965	Mutant		CGGA_760	Mutant		CGGA_1032	Wild
			TCGA.HT.8018	Mutant		CGGA_761	Mutant		CGGA_1036	Wild
			TCGA.FG.A4MT	Mutant		CGGA_762	Mutant		CGGA_1051	Wild
			TCGA.EZ.7264	Wild		CGGA_785	Mutant		CGGA_1055	Mutant
			TCGA.HT.7854	Wild		CGGA_812	Mutant		CGGA_1057	Wild
			TCGA.FG.6691	Mutant		CGGA_815	Mutant		CGGA_1058	Mutant
			TCGA.HW.7489	Mutant		CGGA_818	Mutant		CGGA_1066	Mutant
			TCGA.DU.7306	Mutant		CGGA_822	Mutant		CGGA_107	Wild
			TCGA.FG.6690	Mutant		CGGA_834	Wild		CGGA_1075	Wild
			TCGA.DB.5279	Wild		CGGA_835	Mutant		CGGA_108	Wild
			TCGA.HT.7681	Wild		CGGA_838	Mutant		CGGA_1086	Wild
			TCGA.HW.7490	Mutant		CGGA_843	Mutant		CGGA_1097	Wild
			TCGA.DB.A4X9	Mutant		CGGA_856	Mutant		CGGA_1101	Wild
			TCGA.DB.A4XC	Mutant		CGGA_858	Mutant		CGGA_1103	Mutant
			TCGA.DU.6395	Mutant		CGGA_864	Mutant		CGGA_1106	Wild
			TCGA.CS.6669	Wild		CGGA_884	Mutant		CGGA_1108	Wild
			TCGA.CS.6668	Wild		CGGA_892	Mutant		CGGA_1111	Mutant
			TCGA.HT.7858	Mutant		CGGA_893	Mutant		CGGA_112	Mutant
			TCGA.FG.5964	Wild		CGGA_898	Mutant		CGGA_1120	Mutant
			TCGA.HT.7610	Mutant		CGGA_899	Mutant		CGGA_1126	Mutant
			TCGA.HW.7486	Wild		CGGA_904	Mutant		CGGA_1127	Mutant
			TCGA.HT.7611	Mutant		CGGA_905	Mutant		CGGA_1134	Wild
			TCGA.DU.7007	Mutant		CGGA_908	Mutant		CGGA_1135	Wild
			TCGA.HT.8013	Mutant		CGGA_909	Mutant		CGGA_1138	Wild
			TCGA.CS.5390	Wild		CGGA_D04	Mutant		CGGA_1141	Wild
			TCGA.DU.6399	Mutant		CGGA_D07	Mutant		CGGA_1142	Wild
			TCGA.HW.7491	Wild		CGGA_D15	Mutant		CGGA_1148	Mutant
			TCGA.HT.7480	Wild		CGGA_D20	Mutant		CGGA_1154	Mutant
			TCGA.E1.5318	Wild		CGGA_D21	Mutant		CGGA_1155	Mutant
			TCGA.DU.6401	Mutant		CGGA_D24	Mutant		CGGA_1157	Wild
			TCGA.DU.7015	Mutant		CGGA_D27	Mutant		CGGA_1164	Mutant
			TCGA.DB.5278	Wild		CGGA_D29	Mutant		CGGA_1169	Mutant
			TCGA.DU.7294	Wild		CGGA_D33	Mutant		CGGA_1178	Mutant
			TCGA.DU.6407	Mutant		CGGA_D34	Mutant		CGGA_1183	Wild
			TCGA.E1.5319	Wild		CGGA_D38	Mutant		CGGA_1184	Mutant
			TCGA.HT.7481	Wild		CGGA_D40	Mutant		CGGA_1185	Wild
			TCGA.HT.7482	Mutant		CGGA_D45	Mutant		CGGA_1195	Mutant
			TCGA.HT.7604	Mutant		CGGA_D46	Mutant		CGGA_120	Wild
			TCGA.E1.5322	Mutant		CGGA_D47	Mutant		CGGA_1205	Wild
			TCGA.DU.7009	Wild		CGGA_D48	Mutant		CGGA_1208	Wild
			TCGA.DU.7008	Mutant		CGGA_D52	Mutant		CGGA_1212	Mutant
			TCGA.HT.7483	Mutant		CGGA_D56	Mutant		CGGA_1223	Wild
			TCGA.DU.5870	Wild		CGGA_277	Mutant		CGGA_1226	Wild
			TCGA.CS.5394	Wild		CGGA_518	Mutant		CGGA_1232	Mutant
			TCGA.HT.7471	Wild		CGGA_J023	Mutant		CGGA_1236	Wild
			TCGA.HT.7687	Wild		CGGA_J024	Mutant		CGGA_1248	Wild
			TCGA.HT.7690	Mutant		CGGA_J042	Mutant		CGGA_1255	Wild
			TCGA.HT.8106	Mutant		CGGA_1004	Wild		CGGA_1257	Wild
			TCGA.HT.A5R9	Wild		CGGA_1008	Wild		CGGA_1260	Wild
			TCGA.HT.7616	Wild		CGGA_1053	Wild		CGGA_1262	Wild
			TCGA.HT.7857	Wild		CGGA_1059	Mutant		CGGA_1282	Wild
			TCGA.HT.8111	Mutant		CGGA_1070	Wild		CGGA_1295	Mutant
			TCGA.HT.A4DS	Wild		CGGA_1071	Wild		CGGA_1300	Mutant
			TCGA.HT.7860	Wild		CGGA_1073	Wild		CGGA_1305	Mutant
			TCGA.P5.A5F4	Mutant		CGGA_1074	Wild		CGGA_1311	Mutant
			TCGA.P5.A5EZ	Mutant		CGGA_1095	Mutant		CGGA_1321	Mutant
			TCGA.DU.6542	Mutant		CGGA_1099	Wild		CGGA_1326	Mutant
			TCGA.DU.7309	Mutant		CGGA_1114	Wild		CGGA_1334	Wild
			TCGA.HT.7879	Mutant		CGGA_1116	Mutant		CGGA_1337	Wild
			TCGA.HT.7882	Wild		CGGA_1118	Mutant		CGGA_1353	Wild
			TCGA.HT.7601	Mutant		CGGA_1119	Mutant		CGGA_1354	Wild
			TCGA.DU.8158	Wild		CGGA_1197	Mutant		CGGA_1356	Mutant
			TCGA.HT.A5RC	Wild		CGGA_1246	Mutant		CGGA_1359	Wild
			TCGA.HT.8109	Wild		CGGA_1275	Wild		CGGA_1365	Wild
			TCGA.HT.7684	Mutant		CGGA_1450	Mutant		CGGA_1378	Wild
			TCGA.HT.8105	Wild		CGGA_1460	Wild		CGGA_1380	Wild
			TCGA.CS.5397	Wild		CGGA_1475	Mutant		CGGA_1382	Wild
			TCGA.DU.7012	Wild		CGGA_243	Mutant		CGGA_1387	Wild
			TCGA.DU.5852	Wild		CGGA_247	Mutant		CGGA_1389	Mutant
			TCGA.HT.7468	Wild		CGGA_738	Mutant		CGGA_139	Mutant
			TCGA.DU.5855	Mutant		CGGA_759	Mutant		CGGA_1392	Wild
			TCGA.HT.7694	Wild		CGGA_D30	Wild		CGGA_1398	Mutant
			TCGA.DU.6402	Wild					CGGA_1401	Mutant
			TCGA.CS.4941	Wild					CGGA_1403	Wild
			TCGA.DH.5144	Wild					CGGA_1410	Wild
			TCGA.DU.6410	Wild					CGGA_1416	Mutant
			TCGA.DU.7292	Wild					CGGA_1418	Wild
			TCGA.P5.A5EX	Wild					CGGA_1419	Wild
			TCGA.DU.5854	Wild					CGGA_1420	Wild
			TCGA.DU.7013	Wild					CGGA_1422	Wild
			TCGA.CS.5396	Wild					CGGA_1425	Wild
			TCGA.DU.7290	Wild					CGGA_1426	Wild
			TCGA.HW.A5KJ	Wild					CGGA_1430	Wild
			TCGA.FG.A4MU	Wild					CGGA_1431	Mutant
			TCGA.DU.7006	Wild					CGGA_1433	Wild
			TCGA.HT.7469	Wild					CGGA_1434	Wild
			TCGA.DU.6403	Wild					CGGA_1435	Mutant
			TCGA.HT.8104	Wild					CGGA_1437	Wild
			TCGA.CS.6665	Mutant					CGGA_1441	Wild
			TCGA.HW.A5KK	Wild					CGGA_1444	Wild
			TCGA.HT.8110	Wild					CGGA_1447	Wild
			TCGA.DU.8168	Wild					CGGA_1451	Wild
			TCGA.FG.8185	Mutant					CGGA_1452	Wild
			TCGA.HT.7620	Wild					CGGA_1457	Wild
			TCGA.DB.A64W	Wild					CGGA_1458	Mutant
			TCGA.DU.8162	Wild					CGGA_1459	Wild
			TCGA.DU.7010	Mutant					CGGA_1461	Wild
			TCGA.HT.8564	Wild					CGGA_1462	Wild
			TCGA.FG.8186	Wild					CGGA_1467	Mutant
			TCGA.HT.7677	Wild					CGGA_1472	Wild
			TCGA.HT.8011	Wild					CGGA_1477	Wild
			TCGA.HT.A618	Mutant					CGGA_1480	Wild
			TCGA.HT.7475	Mutant					CGGA_1481	Wild
			TCGA.DU.5851	Mutant					CGGA_1486	Wild
			TCGA.HT.A61B	Mutant					CGGA_1487	Wild
			TCGA.HT.A61C	Wild					CGGA_1491	Mutant
			TCGA.CS.6186	Wild					CGGA_1492	Wild
			TCGA.CS.6290	Mutant					CGGA_1494	Wild
			TCGA.FG.7636	Mutant					CGGA_1496	Mutant
			TCGA.DU.5847	Wild					CGGA_1497	Mutant
			TCGA.CS.4943	Mutant					CGGA_1500	Wild
			TCGA.FG.6692	Wild					CGGA_1501	Wild
			TCGA.FG.A4MW	Wild					CGGA_1505	Mutant
			TCGA.FG.6688	Wild					CGGA_1507	Wild
			TCGA.DU.7298	Mutant					CGGA_1508	Mutant
			TCGA.DU.8165	Wild					CGGA_1510	Mutant
			TCGA.HT.7855	Mutant					CGGA_1513	Mutant
			TCGA.DU.6405	Wild					CGGA_1514	Wild
			TCGA.DH.5140	Wild					CGGA_1518	Wild
			TCGA.HT.A5R7	Mutant					CGGA_1520	Wild
			TCGA.DU.8163	Mutant					CGGA_1521	Wild
			TCGA.HT.A619	Wild					CGGA_1524	Mutant
			TCGA.DU.6394	Wild					CGGA_1525	Mutant
			TCGA.FG.7638	Wild					CGGA_1529	Wild
			TCGA.DU.7304	Mutant					CGGA_1533	Wild
			TCGA.DU.8161	Wild					CGGA_1534	Mutant
			TCGA.CS.6188	Wild					CGGA_1535	Mutant
			TCGA.HT.7477	Mutant					CGGA_1536	Mutant
			TCGA.DU.A5TT	Wild					CGGA_1537	Wild
			TCGA.DU.A5TW	Mutant					CGGA_1538	Wild
			TCGA.FG.5963	Wild					CGGA_1541	Wild
			TCGA.HT.A4DV	Wild					CGGA_1543	Mutant
			TCGA.DU.7019	Mutant					CGGA_1544	Mutant
			TCGA.HT.A5RA	Wild					CGGA_1546	Wild
			TCGA.FN.7833	Mutant					CGGA_1548	Wild
			TCGA.FG.8181	Wild					CGGA_1551	Mutant
			TCGA.HT.8563	Mutant					CGGA_1554	Mutant
			TCGA.DB.A64P	Wild					CGGA_1558	Wild
			TCGA.DB.A4XB	Mutant					CGGA_1559	Mutant
			TCGA.DU.7018	Wild					CGGA_1560	Mutant
			TCGA.HT.7688	Mutant					CGGA_1562	Mutant
			TCGA.DH.5141	Wild					CGGA_1564	Wild
			TCGA.FG.8191	Mutant					CGGA_1567	Mutant
			TCGA.HT.8019	Wild					CGGA_157	Wild
			TCGA.DU.A5TP	Mutant					CGGA_1575	Mutant
			TCGA.DB.A4XF	Mutant					CGGA_1580	Mutant
			TCGA.DU.A5TY	Wild					CGGA_1583	Wild
			TCGA.HT.8114	Mutant					CGGA_1587	Mutant
			TCGA.HT.7874	Wild					CGGA_1589	Wild
			TCGA.DB.A4XE	Mutant					CGGA_1591	Mutant
			TCGA.HT.7856	Wild					CGGA_1592	Mutant
			TCGA.DB.A4XD	Mutant					CGGA_1596	Wild
			TCGA.HW.8319	Mutant					CGGA_1597	Wild
			TCGA.HW.8320	Mutant					CGGA_1598	Wild
			TCGA.HT.7470	Mutant					CGGA_1601	Wild
			TCGA.CS.5393	Mutant					CGGA_1603	Wild
			TCGA.HT.7479	Mutant					CGGA_1604	Mutant
			TCGA.E1.5304	Mutant					CGGA_1605	Wild
			TCGA.DH.A66B	Mutant					CGGA_1606	Wild
			TCGA.HW.8321	Mutant					CGGA_1607	Mutant
			TCGA.HT.7686	Mutant					CGGA_1610	Mutant
			TCGA.IK.8125	Wild					CGGA_1612	Wild
			TCGA.CS.4942	Mutant					CGGA_1614	Mutant
			TCGA.DU.7299	Mutant					CGGA_1615	Wild
			TCGA.HT.7609	Mutant					CGGA_1619	Mutant
			TCGA.DH.5143	Mutant					CGGA_1624	Mutant
			TCGA.DU.6397	Wild					CGGA_1626	Wild
			TCGA.CS.6666	Mutant					CGGA_1631	Wild
			TCGA.FG.5962	Wild					CGGA_1634	Wild
			TCGA.DB.5275	Mutant					CGGA_1635	Wild
			TCGA.E1.5302	Mutant					CGGA_1641	Wild
			TCGA.DB.5277	Mutant					CGGA_1644	Wild
			TCGA.DU.6393	Wild					CGGA_1650	Mutant
			TCGA.E1.5307	Mutant					CGGA_1651	Mutant
			TCGA.DU.7302	Wild					CGGA_1656	Wild
			TCGA.DU.7300	Wild					CGGA_1658	Wild
			TCGA.DH.5142	Mutant					CGGA_1659	Wild
			TCGA.E1.5303	Mutant					CGGA_1663	Wild
			TCGA.DB.5276	Mutant					CGGA_1664	Mutant
			TCGA.DB.A4XG	Wild					CGGA_1666	Wild
			TCGA.DB.5274	Wild					CGGA_1669	Wild
			TCGA.DU.6396	Mutant					CGGA_1670	Wild
			TCGA.DB.5281	Mutant					CGGA_1678	Wild
			TCGA.E1.5305	Mutant					CGGA_1680	Mutant
			TCGA.DB.5273	Mutant					CGGA_1681	Wild
			TCGA.DU.6408	Mutant					CGGA_1682	Wild
			TCGA.DU.6404	Wild					CGGA_1685	Mutant
			TCGA.E1.5311	Wild					CGGA_1686	Wild
									CGGA_1688	Wild
									CGGA_1690	Wild
									CGGA_1693	Wild
									CGGA_1697	Wild
									CGGA_1698	Wild
									CGGA_1702	Wild
									CGGA_1708	Wild
									CGGA_1709	Wild
									CGGA_1713	Wild
									CGGA_1716	Mutant
									CGGA_1722	Wild
									CGGA_1728	Mutant
									CGGA_1729	Wild
									CGGA_1735	Wild
									CGGA_1736	Wild
									CGGA_1738	Wild
									CGGA_1739	Mutant
									CGGA_1740	Wild
									CGGA_1743	Mutant
									CGGA_1747	Wild
									CGGA_1750	Wild
									CGGA_1758	Wild
									CGGA_1760	Wild
									CGGA_1764	Mutant
									CGGA_1767	Wild
									CGGA_1770	Mutant
									CGGA_1771	Mutant
									CGGA_1773	Wild
									CGGA_1776	Wild
									CGGA_1785	Mutant
									CGGA_1791	Wild
									CGGA_1807	Wild
									CGGA_1809	Wild
									CGGA_1811	Wild
									CGGA_1812	Wild
									CGGA_1814	Wild
									CGGA_1815	Wild
									CGGA_1817	Wild
									CGGA_1819	Wild
									CGGA_1820	Wild
									CGGA_1826	Wild
									CGGA_1833	Wild
									CGGA_1857	Wild
									CGGA_1862	Wild
									CGGA_1865	Wild
									CGGA_1866	Wild
									CGGA_1886	Wild
									CGGA_1899	Wild
									CGGA_1901	Wild
									CGGA_1906	Mutant
									CGGA_1908	Wild
									CGGA_1912	Mutant
									CGGA_1946	Wild
									CGGA_1953	Wild
									CGGA_1955	Wild
									CGGA_1985	Mutant
									CGGA_2002	Mutant
									CGGA_2003	Mutant
									CGGA_2006	Mutant
									CGGA_2008	Wild
									CGGA_2013	Mutant
									CGGA_2024	Wild
									CGGA_2046	Mutant
									CGGA_2047	Wild
									CGGA_2062	Mutant
									CGGA_2075	Wild
									CGGA_2078	Wild
									CGGA_2115	Wild
									CGGA_2121	Mutant
									CGGA_279	Mutant
									CGGA_28	Mutant
									CGGA_288	Mutant
									CGGA_320	Mutant
									CGGA_336	Mutant
									CGGA_358	Mutant
									CGGA_406	Mutant
									CGGA_42	Mutant
									CGGA_457	Mutant
									CGGA_482	Mutant
									CGGA_487	Wild
									CGGA_507	Mutant
									CGGA_509	Wild
									CGGA_521	Wild
									CGGA_530	Wild
									CGGA_554	Wild
									CGGA_583	Mutant
									CGGA_619	Wild
									CGGA_625	Mutant
									CGGA_634	Mutant
									CGGA_652	Mutant
									CGGA_703	Mutant
									CGGA_705	Mutant
									CGGA_707	Mutant
									CGGA_720	Mutant
									CGGA_721	Mutant
									CGGA_730	Mutant
									CGGA_777	Wild
									CGGA_780	Wild
									CGGA_799	Mutant
									CGGA_809	Mutant
									CGGA_810	Wild
									CGGA_825	Mutant
									CGGA_831	Wild
									CGGA_852	Wild
									CGGA_861	Wild
									CGGA_863	Wild
									CGGA_867	Mutant
									CGGA_881	Wild
									CGGA_888	Mutant
									CGGA_890	Mutant
									CGGA_901	Mutant
									CGGA_903	Mutant
									CGGA_D19	Mutant
									CGGA_D28	Mutant
									CGGA_D50	Mutant
									CGGA_J50	Mutant
									CGGA_J73	Mutant
									CGGA_P100	Wild
									CGGA_P102	Mutant
									CGGA_P104	Mutant
									CGGA_P106	Wild
									CGGA_P109	Mutant
									CGGA_P110	Wild
									CGGA_P112	Wild
									CGGA_P116	Wild
									CGGA_P136	Wild
									CGGA_P143	Wild
									CGGA_P145	Mutant
									CGGA_P147	Mutant
									CGGA_P15	Wild
									CGGA_P159	Wild
									CGGA_P160	Wild
									CGGA_P163	Mutant
									CGGA_P165	Mutant
									CGGA_P172	Mutant
									CGGA_P175	Wild
									CGGA_P18	Mutant
									CGGA_P180	Mutant
									CGGA_P181	Wild
									CGGA_P185	Mutant
									CGGA_P199	Wild
									CGGA_P205	Wild
									CGGA_P22	Wild
									CGGA_P23	Wild
									CGGA_P25	Wild
									CGGA_P265	Wild
									CGGA_P266	Wild
									CGGA_P269	Wild
									CGGA_P28	Wild
									CGGA_P29	Mutant
									CGGA_P295	Wild
									CGGA_P30	Wild
									CGGA_P306	Mutant
									CGGA_P308	Mutant
									CGGA_P310	Mutant
									CGGA_P319	Mutant
									CGGA_P328	Mutant
									CGGA_P337	Mutant
									CGGA_P356	Mutant
									CGGA_P364	Mutant
									CGGA_P388	Mutant
									CGGA_P401	Mutant
									CGGA_P411	Mutant
									CGGA_P415	Wild
									CGGA_P421	Mutant
									CGGA_P461	Mutant
									CGGA_P483	Wild
									CGGA_P5	Mutant
									CGGA_P508	Mutant
									CGGA_P512	Wild
									CGGA_P568	Mutant
									CGGA_P585	Wild
									CGGA_P594	Wild
									CGGA_P604	Wild
									CGGA_P610	Wild
									CGGA_P619	Wild
									CGGA_P625	Mutant
									CGGA_P7	Wild
									CGGA_P87	Mutant
									CGGA_P89	Wild
									CGGA_P98	Mutant

## Sheet: Table S8
Table S8. The list of genes positively associated with SASP score elevation in IDH wt glioma samples (TCGA, CGGA325, CGGA693, and Gravendeel datasets)
CMU	TCGA	CGGA325	CGGA693	Gravendeel
FCGR2B	FCGR2A	ICAM1	ICAM1	PLAUR
IL1B	GNA15	PLAUR	SOCS3	FCGR2C
GCNT1	PLAUR	SRGN	TREM1	IL6
NFKBIZ	CD14	IL1RN	MYO1G	IFI30
GPR84	S100A11	CCL2	SPOCD1	KYNU
CD14	RNASE2	KYNU	CD14	NFKBIZ
SAT1	C1S	FCGR2A	CD163	FCGR2B
IL15	FPR2	NFKBIZ	DOK2	CLIC1
FBP1	TIMP1	SOCS3	IL1RN	CCL2
CCL20	KYNU	B4GALT1	FCGR2B	RAB27A
CXCL16	MYO1G	RAC2	LIF	GPR84
TSLP	C1R	MYO1G	COL1A1	CD14
ANXA4	HEXB	CD14	IL2RA	SERPINE1
DPYD	S100A9	TREM1	LUCAT1	BCL2A1
FCGR2A	NAMPT	THBD	COL3A1	CAST
BCL2A1	TREM1	IFI30	SRPX2	CTSC
AC083837.1	CCL2	C5AR1	CD300E	CSTA
RBM47	CEBPB	HMOX1	IRF1	S100A4
STX11	CLIC1	TNFRSF1B	GBP5	RNASE2
CD44	BCL3	EMR2	CTSZ	MSR1
CLEC5A	FCGR2B	TNFAIP3	PLAUR	PLAU
CCL2	SIGLEC9	RAB27A	OSM	LY96
NABP1	ANXA2P2	STX11	SLC16A3	RAC2
NCF2	S100A8	OSM	PTPN22	CD163
TACSTD2	MS4A4A	GLIPR1	THBD	GLIPR1
C5AR1	TNFSF12.TNFSF13	CLCF1	TNFRSF1B	CTSL1
S100A10	ICAM1	SLC16A3	CD44	ARPC1B
CCL7	TNFRSF1A	IER3	C1R	MS4A4A
TNFAIP3	FCER1G	DSE	FCGR2A	NAMPT
AC083837.2	CLDN23	C1R	SERPINE1	HEXB
PILRA	CSTA	TNFAIP8	COL1A2	IBSP
PIM1	HK3	CSTA	MSR1	S100A11
BIRC3	VASP	PLAU	CDCP1	MYOF
AL034397.3	S100A4	SQRDL	SOD2	FCER1G
CP	DPYD	BCL2A1	ITGA5	CD300A
Z83851.1	CASP4	PRSS23	CHI3L1	IRF1
PLK3	IFI30	ARPC1B	COL6A3	F13A1
IRF1	SOCS3	BCL3	RBM47	ALOX5AP
PTPN22	C5AR1	CD300A	IFI30	BIRC3
TCIM	PLAU	CTSB	CD300LB	CD44
VNN3	ANXA2	CASP4	NAMPT	PTX3
LIPN	CTSL1	CDCP1	CLCF1	C1R
CYP27A1	RAC2	NAMPT	EMR1	SLAMF8
ELL2	SRGN	RAB20	LILRA5	HMOX1
MIR22HG	SERPINA1	FERMT3	LYZ	FPR3
FCER1G	CTSB	MAP3K8	S100A9	C5AR1
CLCF1	GPR84	ELF4	CCL2	ANXA2
MYO1G	CD163	MSR1	TMEM150B	FCGR2A
SERPINB2	STAB1	FCGR2B	IL10RA	CEBPB
MIR7848	ARPC1B	FPR1	HMOX1	GNA15
TOR4A	FCGR3A	CTSC	THBS1	IL8
DNAJC3	CD300A	ALOX5AP	IL8	GMFG
LINC02274	ARHGDIB	LCP1	F13A1	MR1
DRAM1	PTX3	S100A11	RP11-290F20.3	SECTM1
SOD2	LAPTM5	PTX3	PTGER4	CCR1
IL36B	LOC100233209	CSF2RB	PTPN7	GPR183
CSF1	BCL2A1	IL4R	HSPA6	LOX
LILRB3	LY96	LY96	LILRA6	ISG20
SQOR	GLIPR1	SERPINE1	PLAU	CEBPD
SERPINA1	VSIG4	SAT1	VASP	CTSS
HIF1A-AS2	ALOX5AP	LIF	ABCC3	S100A10
WARS	SAT1	FCER1G	HK3	LGALS1
ALOX5	LRRC25	IL8	GPRC5A	PIK3AP1
ZC3H12A	LIF	RELB	FOSL2	NCF2
SLPI	IFNGR2	SERPINA1	CCR5	ARHGAP18
NAMPT	IL2RA	LCP2	GALNT5	CASP1
TBX19	ST8SIA4	SIGLEC9	LRRC25	IER3
CAST	VAMP8	PTPN22	FPR3	IL13RA1
TREML2	TNFAIP8	RBM47	LTBP2	PSMB10
AC004847.1	C1QA	TIMP1	SIGLEC9	NNMT
OSCAR	MS4A6A	IL6	C5AR1	PLEK
FBXO32	CHI3L1	GNA15	ANXA2	CYTIP
GOLGA8O	GPR65	PLK3	CYTH4	GPR65
AC103810.1	NCF4	CD163	HSD3B7	FCGR3B
KRT17	ANXA2P1	PLEKHO2	USP30-AS1	PLP2
TIPARP	C1RL	SIGLEC7	CACNA2D4	HRH1
AL355607.2	F13A1	GPR183	LOXL2	C1S
LINC01118	CD44	LAPTM5	BACE2	CTSB
SQSTM1	NFKBIZ	METRNL	PTX3	NMI
MROH9	IL10	C1S	C1S	MAFB
JUN	DRAM1	CTSL	GBP2	IQGAP1
NPC2	RHOH	IL10	MYOF	GBP2
LY96	LILRA5	IL15RA	ARHGAP30	PTGER4
NCF1	GBP2	CD68	LILRB3	SERPINA1
SP100	IL15RA	MMP19	CD93	FAM114A1
KYNU	CTSC	FAS	CCR2	SIGLEC7
CLEC7A	BATF	DOK3	VDR	CCL20
IER3	GMFG	CTSZ	CSF2RB	CCR5
CD300E	PTPN7	LYZ	ST14	SLC2A3
IRF5	SERPINB8	S100A9	NFKBIZ	MS4A6A
LINC00968	SIGLEC7	SLC10A3	SIGLEC7	OSTF1
PTX3	FPR1	CD300C	RAC2	GLRX
TLR6	SQRDL	PLEK	IL2RB	AIF1
AL078604.3	IL8	IRF1	C1RL	CLEC2B
LILRA6	MSR1	CLEC7A	ANXA2P2	KMO
UAP1	LILRB2	IL1B	DOK3	DPH3
MAPK13	CCL20	IL10RA	TNFRSF1A	SAMSN1
CTSL	CEBPD	THBS1	SERPINA1	CYBB
CCR1	IL10RB	CLIC1	BCL3	FPR1
ZBTB7B	C15orf48	DRAM1	SLC11A1	S100A9
CXCL5	MAFB	CYTIP	TNFRSF12A	HSPA6
ATL3	NPC2	GBP2	FCGR3A	RNF149
LINC02015	SLC16A3	F13A1	IL10	ANXA1
DOK3	PLK3	GPR84	TREML3P	LAPTM5
HK3	CLCF1	CCL8	MMP19	CXCL10
ANXA1	FCGR1A	RNASE2	NLRP12	G0S2
INHBA	RAB27A	LILRB2	MS4A6A	SMIM3
KLF5	CCL7	LILRB3	APOL1	SLC7A7
AMPD3	THBD	ARHGAP30	RDH10	NPC2
NAMPTP1	CYTH4	ST8SIA4	TGFBI	MNDA
AC093281.2	MGAT1	KCNK6	CNN2	C15orf48
NINJ1	C1QC	SERPINB8	SNX20	BACE2
ITGAM	FAM20A	MYOF	PRF1	AIM1
RCAN3	MAP3K8	LRRC25	CCL20	FNDC3B
LGALS7B	EMR2	FOSL1	IL4R	GBP1
AC112496.1	GLRX	RDH10	STC1	PRSS23
CAPG	TNFRSF1B	TYMP	RAB42	CHI3L1
CXCL8	C19orf59	CCL20	FOSL1	SERPINB1
VDR	SRPX2	FCGR3A	IL7R	LOC100506119
CXCL2	TES	NCF4	LAIR1	PTPRC
SLC10A3	FCGR2C	DOK2	TUBA1C	RRAS
VAMP3	FAS	CYR61	CLDN23	ITGB2
AC100812.1	RDH10	SOD2	ADAM12	APOBEC3G
LOX	NOD2	UBD	IL4I1	LAIR1
CD2AP	PTPN2	SNX20	C2	CAV1
SPACA3	CACNA2D4	CFLAR	PRSS23	RNASE6
CTSZ	WIPI1	AIM1	TNFSF14	CCL8
CEBPB	PTPN22	NFKB1	RUNX1	LYN
GBP5	ALOX5	HK3	CSTA	SFT2D2
KMO	LAIR1	DPYD	FPR2	CAPG
LUCAT1	C1QB	TGFBI	P2RY8	CD93
TLCD2	CD33	MGAT1	NFAM1	OLFML2B
TP53RK	RNASE3	IGFBP7	SECTM1	FCGBP
VPS37C	EMR1	LUM	MMP14	IL1B
CEP112	CASP1	HBEGF	SLAMF8	GLB1
ATF5	FERMT3	MMP7	COL8A1	P4HA2
NCF1C	VDR	LYN	ZC3H12A	CFI
MTRR	DSE	MIR22HG	CLEC5A	ANG
SYTL3	HCK	ANXA2	MVP	HCK
GBP2	LGALS3	SRPX2	ADM	AAED1
GCSAM	HAMP	RUNX1	COL5A1	SAMD9
MOB3C	IKBIP	LTBP2	BDKRB2	EMR2
RDH10	PI3	FAM129B	MMP7	C1QB
SKAP2	C1orf162	TOR4A	CIITA	METRNL
AC068506.1	SLC11A1	GCNT1	IL6	NOD2
CASP1	CLEC2B	CSF1	EMR2	ATL3
TMEM106A	ITGA5	MLKL	GPR84	FAS
ELF3	LCP2	JUNB	ATP6V0D2	FCGR1B
ETF1	ADAP2	PIM1	LCP1	MMP19
PLOD2	TGFBI	SERPINB1	FAM20A	GBE1
C3	IER3	MYL12A	CTSB	SERPING1
HSPA7	HMOX1	TMEM150B	ACPP	PLOD2
RGS2	CCR1	NPC2	CD300A	NCF4
CCL3L1	POLD4	NAMPTL	PI3	MLKL
MIRLET7D	IL4R	IL1R1	PIK3AP1	MCFD2
DNTTIP2	CD53	OR2I1P	RHOH	PROS1
IFNB1	IL1RN	TRPV4	PDCD1LG2	IFI16
PTPN1	SPOCD1	TNFAIP2	IBSP	CD86
SMIM25	RELB	LAIR1	IL21R	C8orf4
SNX20	PRF1	ITGA5	MMP1	SLA
SYNGR2	CD68	CD44	CASP4	ADAP2
FAM129A	PQLC3	STAB1	GBP1	C1QA
POLD4	ARL11	PPP1R3B	RELB	GLA
SPP1	TREML2	SNAI1	KYNU	LOC100506100
STK40	ADAM8	FOSL2	GS1-600G8.5	KDELR3
DCDC2	ADPGK	CCR1	PLEK	RBMS1
PI3	ARHGAP9	NOD2	PTRF	SLC16A3
THEMIS2	SLPI	PTPN7	FPR1
ADGRE3	LCP1	CYTH4	CFLAR
SETP20	PLEK2	TNFRSF10D	LGALS3
RELB	RRAS	OLFML2B	ITK
PTGS2	CYTIP	NCF2	STX11
IL4I1	MBD2	BATF	CLIC1
PLP2	PRSS23	SH2B3	CD4
CD44-AS1	ITGB1	SH2D2A	LY96
IL1A	RAB20	GPR65	BCL2A1
LIF	HEXA	FAM20A	B4GALT1
AL031772.1	SERPINB1	PIK3AP1	PLA2G2A
CHI3L1	SERPINE1	TREML3P	FCGBP
RNASE2	CD4	NABP1	SH2D2A
KLHDC7B	CTSS	COL1A1	GDF15
MT1H	RBM47	TLR1	CCL8
NDRG1	SLC39A1	FPR3	FAM129A
AC097059.1	DOK3	CFI	TES
MMP3	ACTR3	LOXL2	AIM1
C1RL-AS1	HCST	BIRC3	LCK
BIN3	IL10RA	WIPI1	MS4A4A
CCDC18-AS1	IFITM2	BACE2	ARPC1B
PAIP1P1	PFN1	MAFB	VSIG4
DUSP1	KIAA1949	C8orf4	CYTIP
KCTD11	PLB1	CCR5	NNMT
RPLP0P2	CAPZA1	C15orf48	GPX8
TTC12	TMEM150B	IKBIP	TNFAIP8
AC006148.2	PLEKHO2	VDR	HCK
CCL8	MMP7	ST14	CXCR6
CTF1	SLC7A7	HCK	S100A8
LINC00475	SLAMF8	VSIG4	SP100
SNIP1	CYBA	GNS	RP1-102K2.8
AL354740.1	CATSPER1	HSPA6	NRP1
SLC15A3	SPI1	S100A8	OR2I1P
FCGR2C	MNDA	MVP	CSF1
GPR183	STX11	MCL1	MPZL2
PSD4	ACPP	IL4I1	SLAMF7
ZBTB7C	LGALS1	MS4A4A	TOR4A
AC020916.1	SECTM1	CTSD	SERPINH1
PTP4A2	ANG	CEBPB	TNFAIP3
FLII	IBSP	IFNGR2	SAT1
PNLIPRP3	DOK2	SPOCD1	FNDC3B
F13A1	CCL8	RP11-290F20.3	SAA2
IL1RN	NTAN1	IFITM3	VIM
REXO2	TYROBP	MFSD1	NCF2
ZNF600	VAMP5	CD4	SASH3
BHLHE40	NRP1	THEMIS2	CST7
CFLAR	SASH3	TRIB1	GPR65
IFNLR1	TUBA1C	TLR2	P4HA3
OSER1	ISG20	DAB2	DENND2D
FTH1P11	GPR183	ZC3H12A	ITGB2
NCF1B	CXCL3	IFITM2	TPRG1
NFKBIE	RNASE6	PTRF	VNN2
AQP9	ST14	TNFRSF1A	IL1R2
SP140L	CFI	C19orf59	LY9
GPAT3	B2M	VMP1	LILRB2
ITGB2	FCGBP	CLEC2B	S100A11
TMEM102	IL15	NUAK2	IL1R1
AC106865.1	CTSZ	POLD4	NUAK2
FOLR3	HLA.DRA	CACNA2D4	PDCD1
CCDC71L	KCNJ15	PTGES3P1	CTSS
TFPI2	LYZ	CD93	APOBEC3D
B4GALT1	IRF1	PI3	FCGR2C
MSR1	C1orf38	TES	SLC39A14
MRGPRX3	PYCARD	LUCAT1	CP
SAMD9L	TYMP	PPP1R18	CD68
SPOCD1	UPP1	FN1	AMICA1
RIPK3	CD1D	NFAM1	IL15RA
TRAM1	ABCC3	COL6A3	ACTA2
AP002840.2	THBS1	GRN	CASP1
AL391903.1	RAG1AP1	CCRL2	LCP2
LAIR1	KCNQ1	LILRA6	PPP1R3B
ZNF267	CD300C	ZFP36	C10orf55
ANKK1	TNFAIP3	PLBD1	NAMPTL
CXCL3	PYGL	ADAP2	SQRDL
SOCS3	CD300LB	CTSS	CD96
CLDN23	TLR2	SEC24D	DPYD
HLA-F-AS1	CSDA	TNFSF15	PIM1
FAM110C	NNMT	NFKB2	TYMP
PDCD1LG2	SOD2	IL2RA	CEBPB
PKM	CAP1	MNDA	IL1B
RNF6	TMEM37	SP100	ADAP2
TNFAIP2	GPR160	AC007362.1	TRIM21
FAM206A	VIM	NRP1	FN1
MIR3945HG	MLKL	VAMP8	TAGLN
CATSPER1	ATP6V0E1	EDEM1	SLAMF1
OSTM1-AS1	LUM	TMEM106A	JUNB
PLEK	C5orf62	OSCAR	SIT1
DNAJB1	FOSL1	CAST	PLP2
IL10	AIF1	S100A4	TNFSF15
KCNK15	LOXL2	ITGAM	NOD2
TREM1	LILRA6	ITGB2	FAM129B
USP30-AS1	MFSD1	ADPGK	S100A4
AC124283.2	SAA2	CD274	LRRN4CL
AL078604.2	SSR3	SLC11A1	STEAP3
GCLM	S100A10	FPR2	MYBPH
C1orf162	CD93	GMFG	CXCR3
SLC39A8	TMEM49	RHOH	TIMP1
ALOX5AP	CLEC5A	COL3A1	SLC7A7
CSF3	IL21R	RGS16	CFI
TMEM270	GIMAP4	SASH3	UBD
CCR5	CASP5	NCF1C	BATF
UGCG	FAM20C	SLAMF8	TEAD4
ATP6V0D2	TPM3	LOX	VMP1
CD164	OSCAR	C2	ACP5
CITED2	HSD3B7	IKBKE	GCNT1
UNC93B1	CCR2	VNN2	RP11-61L23.2
CD300C	SLC25A19	SLC39A8	ESM1
LMNTD2	PIK3AP1	MMP1	RAB20
MPZL3	SH2D2A	C1orf162	GPR132
PNRC1	HLA.DMA	DCBLD2	ARL11
RASGEF1B	SCPEP1	UPP1	BNC2
AC078850.1	PLA2G2A	MYO1C	CD2
AL079352.1	GPSM3	APOBR	PLK3
NFKB1	ITGB2	MAFF	CD300C
LINC02257	CCDC109B	PTPN1	CHI3L2
ATF3	C8orf4	MYD88	OLFML2B
MATN1-AS1	RNF144B	ISG20	PLBD1
OSM	AQP9	ARF6	CLEC12A
VMO1	FAM70B	CD53	RP11-806H10.4
IDO1	CYP2S1	HSD3B7	IL2RG
FER1L4	C1orf85	TGM2	SPINT1
MAN1A1	IL6	XBP1	IDO1
SRPRA	RGS19	ENG
TNIP1	ZNF267	FBP1
IQGAP1	TGFB1	TGFB1
DNAJC25	RHOG	LHFPL2
HK2	ACTB	ALDH3B1
ZFPM2-AS1	SHC1	SPP1
KRT18P52	CCR5	TXNDC5
GSAP	ZC3H12A	CXCL1
LAPTM5	CLDN7	ADAM12
C8orf59	CLEC7A	KIAA0247
FERMT3	OSM	MAP2K3
MCL1	C9orf21	ELK3
NLRP12	CFB	CLEC5A
TLR2	SH2B3	GBP5
CTSS	NCF2	COL8A1
LINC02345	KDELR3	CXCL3
CLEC2B	TICAM2	FTL
HIPK3	COL3A1	HSPA5
LINC02541	CST7	STC1
NFKBIA	GIMAP6	CD86
AL354919.2	KCNE3	PFN1
AL357874.2	REXO2	CHPF2
AD000864.1	PDPN	ANPEP
FCAR	FAM26F	CTSA
JUNB	SLC39A14	DNAJB1
SRGN	B4GALT1	COL1A2
AC245128.3	CHI3L2	DUSP1
C15orf48	CEACAM4	SBNO2
CCNA1	PLP2	LILRA5
GPR132	IGFBP7	ADPRH
ADAM8	SUMF1	ITPRIP
LYZ	LOC606724	ARHGAP9
RNASE3	TRIM21	HEXB
TNFSF14	GRN	A2M
CD83	TLR8	ITPRIPL2
HSPA6	LRG1	PDPN
SDC4	EDEM2	NEU1
CLINT1	CDCP1	CD33
FUCA1	P2RY6	BDKRB2
SLFN5	CD86	PLSCR1
TNFSF15	SIRPB2	BET1L
TREML3P	LOX	CTB-61M7.2
UMAD1	NAGA	ATF3
MOCOS	MYL12A	ADAMTS1
LRRC25	RUNX1	C1RL
WTAP	GLB1	TCIRG1
TRPV4	PECAM1	CYP1B1
AC003092.1	PTPN6	PQLC3
KIRREL2	TMSL3	TAGLN
ADPRH	SPP1	ITGB1
CD226	WAS	VASP
EGR1	CALR	GPSM3
TXNDC11	COL6A3	SSR3
AHNAK2	AIM1	ACTA2
EIF2S2	PLEK	RAB43
ICAM1	NLRC4	GLB1
MAPKAPK3	XBP1	RCAN1
CD300LF	PLBD1	IL10RB
KIF16B	MAPK13	PDCD1LG2
MMP1	TLR1	HEXA
MBD2	PLIN2	KMO
MMP7	PPP1R3B	ANXA2P2
STX3	LYN	TNFSF8
IL15RA	CD74	TSPAN4
FLOT1	COL1A1	CRTAP
ARHGAP45	STXBP2	EHD4
CYSTM1	UBD	ALOX5
PABPC1P3	FUCA1	RP11-524D16__A.3
ZDHHC5	EMB	IQGAP1
AC026704.1	TAGLN	TNFRSF12A
AC243732.1	TNFAIP8L2	RP4-647J21.1
EGR2	SLC22A18	NNMT
FAS	SIL1	RAB32
SIGLEC9	SOAT1	GALNT5
DUSP3	ARHGAP15	SLC25A19
AC017091.1	NCF1	MBD4
MOB1A	GPR132	FAM129A
AC026310.2	BACE2	CP
PLAUR	IL1R1	ARPC2
C1RL	HLA.DMB	CAPZA1
MTHFD1L	PLOD2	MXRA5
P4HA2	HLA.B	NRP2
PDIA3	PDE6G	MS4A6A
RNASET2	HSPA6	FAM114A1
ANKRD37	GPBAR1	GPR132
HSD11B1	BDKRB2	PDIA3
SIGLEC5	APOBEC3C	CHI3L1
CCDC59	MR1	CLDN23
COQ10B	TDO2	TRIM21
LCP1	TRIM38	CXorf21
SIGLEC7	ENG	SLC50A1
MAFA-AS1	DENND2D	G0S2
CREG1	MS4A7	TRIM38
TAF4B	ACTA2	STXBP2
CCDC194	GBGT1	GPX8
UBE2Z	ARHGAP18	SUSD2
UTP3	PTGER4	MOB1A
CAPNS2	ARPC5	OSMR
ALG2	VNN2	NAGA
PADI2	MARCO	TGFBR2
CCL23	ARPC2	PLP2
RNU7-49P	TAGLN2	TEC
AC104779.1	HSPA5	CD40
CHCHD7	CSDAP1	PLIN2
GLRX	FCGRT	SLC7A7
PTPN7	LACTB	TUBA1C
ITGAX	CLIC4	LPXN
SAMSN1	ANPEP	RUNX3
TYMP	TEC	MS4A7
ETV3L	C16orf54	C1orf85
AFP	CSF2RB	SUMF1
DDX60L	TMEM106A	CDV3
DYNLT3	RGS18	FXYD5
LAMP3	FXYD5	IL1A
LILRA5	ICAM3	RRAS
KLF4	LHFPL2	EVA1A
MARCO	CD300E	SAMSN1
PTPN2	LILRB3	SPI1
UBC	C2	RAP1B
KRT75	NEU1	CD59
NEAT1	SAMSN1	ISY1-RAB43
AKR1C7P	BIRC3	COL5A1
ARRDC3	M6PR	SCIMP
CDCP1	CALHM2	MEDAG
FAM76A	ALDH3B1	CAV1
CTSB	GNG10	MAPKAPK2
CYTIP	SEC24D	NCKAP1L
DNAJC21	HCLS1	FNDC3B
ALDH3B1	P4HA3	LACTB
CSTB	SIGLEC10	AMICA1
GLIPR1	CCL13	RELT
SGK1	TREML3	FES
TSPAN19	TNFRSF10D	HCST
AL133330.1	MYD88	CHSY1
C9orf116	OLFML2B	ELL2
RENBP	FLVCR2	FURIN
TBRG1	TRADD	PTPRC
C4orf54	CFD	DNAJC3
AL035681.1	IFI16	ADAM8
GEM	RPS6KA1	SERTAD1
ERO1A	STC1	IL32
IFI30	ARHGAP29	SRPR
PCK2	NCKAP1L	SERPINH1
SLC49A3	ITK	GLRX
DYTN	HAVCR2	SECTM1
DENND2D	VENTX	PLEK2
PIFO	C17orf60	SERPINB9
RAC2	CD70	PRF1
FPR2	CLEC4A	ITGA3
CHRDL2	MPZL2	RGS2
DYRK3	TBXAS1	B2M
HMGCL	TWF2	CTBS
HSPA9	TPM4	PTGER4
CHMP4B	BCL10	ERP44
EML2	FBP1	PTPN2
LARP1B	EMP3	PLOD1
NFKBID	PLSCR1	FAM20C
SLC15A4	AMICA1	CST7
CBLC	RNASET2	CCR2
ADRM1	RAB43	SAA1
PIGA	PCOLCE	SLPI
ROCK1P1	CEACAM21	LMAN1
SERPINB1	MVP	BAK1
TMPRSS4	NCRNA00152	SLC39A14
CD300LB	CPVL	CNN2
MET	SP100	CD1D
RAB11FIP5	TMBIM1	MPZL2
GZMB	C9orf167	CISH
RELT	DNAJB1	SQSTM1
RNF19A	CD7	WIPF1
VAMP8	CDKN1A	SLFN5
CARD16	RIPK3	EOGT
STXBP2	FTL	CMTM7
ADH4	MAN2B1	HAVCR2
AC008105.3	CASP8	SYK
AGFG1	SH3BGRL3	KLF10
CDKN1A	HHEX	MYL9
CR1	SERPING1	ARL11
CTSC	LDHA	FTLP3
LSP1	TMED9	C1QA
NFE2L2	METRNL	SLC43A3
CACNA2D4	ADAM12	PYGL
TMEM70	GNS	CXCL16
AC004687.1	CAST	HCLS1
CCR7	TNFRSF10C	RHOG
COL8A1	CCL26	LINC00968
DDX60	PDIA5	SHC1
ERN1	ASGR2	PRR13
TYROBP	IL1R2	MYADM
AC135983.3	CD48	SPHK1
KRTAP5-9	TRPV2	NCF1B
CCL3	CXCR4	IBSP
CD86	MRC1	BST1
CHI3L2	TMEM165	FCGR2C
PPP1R15A	IL32	IL7R
SLC11A1	CD164	PDK3
CCDC200	ZNRF2	KDELR3
MTTP	ADORA3	MYH9
RASSF7	A2M	AC017002.1
TUT7	FPR3	VCL
AC112206.3	ACAP1	SOAT1
GPRIN3	CCRL2	EMP1
OR2I1P	LPXN	TPP1
QPCTL	SLA	ARF4
SNX9	OSMR	ACPP
STX4	CFLAR	RAB42
BISPR	KCNK6	MANBA
DDIT4L	C3	RND3
LINC01503	RARRES1	BHLHE40
PRR13	OSTC	RILPL2
AC144831.1	RAP2B	JAK3
PTPRC	VMO1	TPD52L2
	SYNGR2	TMEM109
	PROS1	GBA
	CYP19A1	EMP3
	CXCL16	APOL1
	C17orf87	IL6R
	IKBKE	GBP1
	SLC10A3	ARID3A
	TMEM173	ADAMTS14
	SAA1	LTBR
	IGFBP4	CTC-241F20.3
	GAPT	MR1
	OSTF1	DENND2D
	HRH1	TYROBP
	PDCD1LG2	C16orf54
	KIAA0247	SLC25A43
	RPN1	FGR
	IL1B	PLXND1
	P4HB	MSN
	SERTAD1	IGHA2
	LAPTM4A	ARSJ
	ARID5A	SH3GLB1
	VAV1	AQP9
	S100A6	RARRES1
	DERL2	APOBEC3C
		RIPK2
		CASP1
		SURF4
		CTA-384D8.35
		GBE1
		DOCK2
		CEBPD
		CCDC109B
		VAV1
		ARHGAP29
		HLX
		SAMHD1
		SLA
		SH3BGRL3
		BTG1
		PTPN12
		CCL5
		GEM
		ITGA4
		BNIP2
		RP11-838N2.4
		LRG1
		VAMP5
		RP11-253E3.3
		IGHA1
		RBMS1
		SERPING1
		IL13RA1
		WWTR1
		EDEM2
		ALG2
		SDC1
		ANGPTL4
		CD2AP
		TRAM1
		ANKRD1
		SLFN12
		CR1
		NCF1
		ICAM3
		SAA2
		IGKC
		CXCL2
		TEAD4
		TRAM2
		PLA2G15
		EIF4A1
		ADAM9
		STAT5A
		CDKN1A
		MANF
		MXD1
		TNFRSF10A
		S100A10
		RNF135
		RCN3
		COLGALT1
		MIR4435-1HG
		UGCG
		IGJ
		GPRIN3
		CD69
		EMR1
		AC068580.6
		FKBP11
		RNASE6
		ZMYM6NB
		NLRC4
		IL2RG
		AC005789.11
		SERTAD3
		SRF
		DCUN1D3
		IL21R
		FBXO32
		GS1-600G8.5
		CCL26
		CA12
		P2RX4
		COL6A2
		PROS1
		C1QB
		FAM26F
		RASSF5
		FLNA
		TNFSF14
		CD300LB
		CPVL
		IGKV3-11
		VASN
		P4HA1
		CPD
		HSPA7
		APOBEC3G
		PROCR
		NFE2L2
		GPR160
		TBXAS1
		RP6-99M1.2
		CLIC4
		ERO1L
		MYC
		PPP1R15A
		FSTL3
		YBX3
		EMILIN1
		CMKLR1
		MIR24-2
		ITPR3
		LGMN
		CYBB
		GADD45B
		SLC39A1
		TNFRSF10C
		CFH
		HTRA3
		ZNF267
		GPNMB
		LIMS1
		RNF149
		STAT3
		IRAK1
		KCTD10
		TMEM43
		TNC
		CHI3L2
		PCED1B-AS1
		FAM26E
		USP30-AS1
		IGFBP4
		TIFA
		TREML2
		CATSPER1
		RP1-102K2.8
		RGS19
		RP11-10C24.3
		MYO1F
		RP11-184M15.1
		WAS
		STEAP3
		CXCR4
		KLF6
		GK
		PDIA5
		HSP90B1
		AIF1
		CXCL6
		MAPK13
		CAP1
		LY75
		AGPAT2
		ARHGDIB
		MARCO
		BCL10
		PTAFR
		AKR1B10
		RNF144B
		ANXA1
		CD248
		IGHV3-23
		IGHG2
		FILIP1L
		AC010441.1
		CSTB
		RP11-153M7.3
		ST3GAL1
		STK40
		ACP2
		RP11-806H10.4
		SLC6A6
		TNFRSF10B
		VIM
		IL2RB
		COL12A1
		SPINT1
		CALHM2
		TNIP1
		MFSD7
		FBLIM1
		SLC15A3
		RASSF3
		RP11-79H23.3
		TDO2
		RP11-443P15.2
		ALPK1
		NTAN1
		ANO6
		MMP14
		MAN2B1
		ATL3
		CMTM6
		NOD1
		SPAG4
		SDC2
		LPP
		FLVCR2
		CD151
		EHBP1L1
		TFEC
		CALU
		RAB38
		C1QC
		KCTD9
		SLC2A5
		TNFRSF14
		CASP8
		PARVB
		FAM214B
		CARD16
		LINC00152
		EFEMP1
		SLC30A7
		TMBIM1
		MIR142
		PRDM1
		PNP
		RUNX2
		SLC26A2
		SP140L
		ZNF217
		TWF2
		IGLC3
		AC011899.9
		TICAM1
		IGKV1-5
		CTGF
		COL5A2
		CASP5
		EHD2
		DAPP1
		SIRPB2
		FCAR
		ECE1
		ABCC3
		MPEG1
		RP11-84C10.2
		SPPL2A
		CTD-2587H19.1
		TICAM2
		PODNL1
		TMEM173
		STRA6
		GBGT1
		SLC2A3
		IGLV2-14
		RBPMS
		MMP11
		FUCA1
		RP11-399O19.9
		PELO
		FRRS1
		CD300E
		PRRX1
		MYBPH
		DERL2
		PLB1
		CREG1
		FCGBP
		FFAR3
		OSTC
		EMB
		CARD6
		FTH1
		RER1
		ZBTB7B
		SHISA5
		CLDN7
		APEX2
		C11orf24
		PTGS2
		GAPT
		PIK3R5
		GMIP
		TMED9
		IRAK2

## Sheet: Table S9
Table S9. Tracking tumor immunophenotype (TIP) analysis in IDH wt Glioma (TCGA)
ID	SASP Score	Step1	Step2	Step3	step4	Step5	Step6	Step7
TCGA.CS.6669	-0.185182	0.555	-1.703	0.557	-27.227	0.456	0.305	0.879
TCGA.HT.8019	-0.0827428	0.66	-1.148	0.668	-21.535	1.022	0.495	0.723
TCGA.HT.8107	0.0360544	0.85	-1.236	1.245	-18.352	0.376	0.704	-0.061
TCGA.HT.8564	0.0907846	0.918	-1.295	0.327	-23.002	0.847	0.203	1.297
TCGA.P5.A5EY	0.103756	1.286	-1.02	0.481	-21.703	0.902	0.077	1.018
TCGA.DB.A64O	0.12352	1.398	-1.081	-0.265	-17.782	1.705	-0.288	0.012
TCGA.FG.7643	0.0947985	1.261	-1.098	0.674	-20.083	0.684	-0.265	1.136
TCGA.CS.5395	0.0675434	0.921	-1.264	0.688	-22.974	-0.293	1.381	1.076
TCGA.CS.6186	0.131307	1.076	-1.052	-0.653	-17.431	-0.016	0.992	0.604
TCGA.DH.5140	0.129673	0.514	-1.641	1.782	-17.543	-0.42	0.886	1.446
TCGA.06.1804	0.159342	1.532	-1.045	-0.161	-20.715	-1.564	0.969	-0.14
TCGA.19.5960	0.173597	0.782	-1.969	-0.287	-20.384	-1.575	-0.025	1.807
TCGA.FG.8181	0.124108	1.489	-1.681	1.04	-11.544	0.658	0.817	-0.597
TCGA.19.1390	0.123053	1.78	-0.951	0.416	-14.391	-3.235	3.183	0.749
TCGA.HT.8011	0.146137	1.252	-1.438	0.55	-19.871	-1.49	1.226	0.737
TCGA.DU.6403	0.19833	1.472	-1.313	-0.049	-19.51	0.146	1.584	-0.011
TCGA.HT.7469	0.191556	1.658	-1.361	0.621	-21.555	-1.358	1.852	0.747
TCGA.FG.5963	0.209543	1.672	0.005	-1.648	-15.223	1.042	1.928	-0.329
TCGA.HT.A4DS	0.211435	0.91	-0.426	-2.565	-13.095	2.044	2.509	1.075
TCGA.DU.8162	0.189667	1.049	-1.295	0.893	-18.466	0.527	0.425	-0.763
TCGA.DU.7292	0.16827	1.45	-1.542	1.504	-20.429	-0.295	0.727	0.968
TCGA.14.1825	0.1722	0.677	-1.175	0.136	-16.498	-1.371	2.372	0.521
TCGA.HT.8015	0.28133	1.383	-0.826	-0.081	-15.994	1.416	1.02	-0.507
TCGA.DU.A5TT	0.228819	1.352	-1.334	-0.277	-14.27	1.016	-0.136	0.006
TCGA.DU.8165	0.247232	1.679	0.461	-0.933	-15.541	-1.217	1.128	-0.629
TCGA.16.0846	0.328475	1.706	-0.453	-3.729	-8.36	1.369	1.619	-0.464
TCGA.06.0749	0.250089	2.295	-0.7	-3.332	-13.497	2.406	0.843	0.353
TCGA.FG.A4MW	0.2219	1.215	-1.016	0.735	-18.151	-0.147	2.34	0.281
TCGA.P5.A5F6	0.21206	1.231	-1.516	0.914	-9.747	-0.944	2.183	-0.827
TCGA.19.2624	0.261118	1.242	-1.968	0.645	-16.004	-3.332	2.629	0.31
TCGA.41.5651	0.240603	1.406	-1.637	0.531	-23.608	-3.293	2.24	1.045
TCGA.28.5220	0.210541	0.698	-0.505	-2.366	-13.078	1.247	1.091	0.387
TCGA.26.5134	0.248823	1.334	-1.686	-0.443	-18.151	-1.893	1.493	0.187
TCGA.FG.6688	0.300725	1.341	-0.559	-1.161	-10.815	0.921	0.356	-0.85
TCGA.HT.A617	0.304512	1.306	-0.614	-1.208	-11.939	1.635	-0.433	-0.273
TCGA.CS.5397	0.277013	1.481	0.218	0.7	-16.389	0.844	0.259	-0.079
TCGA.28.1747	0.314647	1.471	0.02	-3.598	-10.612	0.816	1.68	-0.305
TCGA.06.2569	0.124699	1.027	-1.281	0.611	-24.465	-1.27	1.654	-0.323
TCGA.DU.7013	0.273922	1.198	-0.933	-0.105	-16.956	-0.322	0.394	1.141
TCGA.DU.6404	0.292727	1.589	-1.281	1.902	-28.61	-1.745	3.362	-0.035
TCGA.12.0618	0.278491	1.792	-1.674	0.056	-15.377	-3.034	1.091	-0.161
TCGA.26.5133	0.198093	0.923	-1.747	0.163	-18.273	-1.269	2.297	0.812
TCGA.32.2634	0.289819	2.511	-1.547	0.273	-14.721	-2.638	2.916	-1.386
TCGA.41.2571	0.290592	1.531	-1.356	0.006	-20.756	-1.313	0.866	-1.024
TCGA.DU.6405	0.295622	1.112	-0.609	0.512	-14.249	-0.805	0.825	-0.15
TCGA.27.1835	0.229409	0.974	-2.01	-1.326	-23.316	-1.639	1.275	0.495
TCGA.32.1970	0.242576	1.715	-0.788	-1.091	-20.301	-1.247	1.767	-0.066
TCGA.06.5411	0.284444	1.742	-0.519	-0.139	-11.53	0.138	2.344	-0.947
TCGA.06.0178	0.3452	1.389	0.008	-1.932	-9.459	0.83	2.945	-2.025
TCGA.DU.8161	0.284092	1.16	1.073	-2.04	-6.298	0.724	0.376	0.587
TCGA.CS.4941	0.338662	1.703	-0.87	-2.459	-5.694	0.844	1.14	-1.039
TCGA.DU.7290	0.323202	1.517	1.097	-1.895	-11.612	0.354	0.315	-0.688
TCGA.HT.8110	0.283084	1.504	0.822	-2.408	-10.281	1.079	0.103	-0.899
TCGA.DU.8158	0.267662	1.295	-0.399	-1.572	-10.878	0.727	0.095	-0.113
TCGA.12.0616	0.353146	1.85	-1.575	-2.058	-8.878	-1.069	0.523	0.148
TCGA.06.0686	0.325125	2.013	-0.924	-0.196	-7.859	-1.979	0.928	-0.196
TCGA.HT.7860	0.305832	1.751	0.197	-0.711	-10.613	0.63	-1.488	0.103
TCGA.DU.5852	0.270355	1.962	-1.077	-0.231	-13.778	-0.214	1.754	-0.867
TCGA.08.0386	0.287826	1.531	-0.884	-0.175	-18.555	-2.686	2.202	-0.686
TCGA.12.1597	0.315733	1.212	-2.222	-0.089	-17.668	-0.915	2.039	-1.43
TCGA.27.1834	0.292919	1.691	0.639	-3.528	-9.557	0.739	0.577	-0.759
TCGA.28.5207	0.314384	1.234	-0.428	-1.378	-16.05	0.602	2.144	1.089
TCGA.DU.5854	0.304122	1.455	-0.726	-1.214	-16.815	0.931	2.213	-0.573
TCGA.06.0238	0.379329	2.481	-0.466	-2.797	-9.28	0.301	1.87	-1.262
TCGA.12.3650	0.278885	1.174	-0.754	-1.312	-11.009	-1.156	2.926	-0.035
TCGA.14.0790	0.223552	1.08	-1.427	-0.611	-12.399	-1.032	1.969	0.771
TCGA.76.4926	0.302172	1.87	-0.923	-0.477	-16.989	-1.485	1.281	0.739
TCGA.DU.5847	0.347252	1.761	0.21	-1.73	-8.09	-0.817	1.242	-1.249
TCGA.06.2558	0.320287	1.835	-0.955	-0.171	-16.912	-1.369	2.459	-0.934
TCGA.HT.A61C	0.352465	1.88	-0.581	0.109	-6.075	-1.235	3.415	-1.794
TCGA.06.0744	0.262836	1.261	-1.284	-0.429	-16.045	-2.123	2.954	0.369
TCGA.06.0157	0.347311	1.125	-1.161	-0.813	-10.098	-1.128	2.969	0.092
TCGA.12.0821	0.259754	1.539	-1.916	-0.075	-14.654	-2.408	3.423	-0.406
TCGA.06.0174	0.319145	1.539	-1.447	0.148	-17.533	-2.354	3.405	-0.804
TCGA.15.0742	0.296968	1.654	-1.691	-0.471	-11.491	-2.168	2.753	0.392
TCGA.06.5415	0.302652	1.262	-0.89	-0.933	-15.813	-2.088	2.198	1.777
TCGA.06.2557	0.385112	1.837	2.325	-1.31	-5.263	0.357	0.46	1.466
TCGA.06.5859	0.336154	2.069	-0.012	-2.083	-11.548	0.291	2.431	-0.616
TCGA.HW.A5KK	0.380912	1.81	0.95	-1.416	-11.901	1.814	0.282	-1.468
TCGA.HT.8104	0.293777	1.677	-1.13	0.815	-15.409	-0.897	0.603	-0.844
TCGA.HT.7680	0.362047	1.609	2.513	-0.119	-13.361	1.629	0.12	-2.268
TCGA.02.2485	0.402452	1.529	-1.358	-0.903	-6.299	-1.87	1.962	0.512
TCGA.76.4931	0.318087	1.603	-1.317	-0.562	-13.327	-2.781	2.215	0.342
TCGA.06.0211	0.284825	2.237	-0.213	-1.71	2.582	-1.698	0.697	2.864
TCGA.27.2523	0.306121	1.478	-1.191	-0.536	-17.198	-2.497	1.535	0.917
TCGA.19.0957	0.347336	1.594	-1.551	-0.148	-16.152	-1.014	3.006	-1.052
TCGA.DU.A5TY	0.411952	1.635	-0.615	-2.32	-11.409	0.271	2.684	-0.81
TCGA.FG.6692	0.328708	1.826	-2.092	-0.584	-10.858	-1.345	2.246	0.511
TCGA.HT.7854	0.394509	1.444	1.899	0.108	-8.717	1.102	0.234	-2.531
TCGA.19.2625	0.372373	1.541	-1.521	-1.275	-9.918	-2.025	2.241	-0.49
TCGA.06.5858	0.338365	1.71	-1.017	-1.183	-14.707	-1.819	2.177	-1.667
TCGA.27.1837	0.362089	1.405	-1.156	-1.802	-3.927	-1.294	2.323	-1.134
TCGA.02.0047	0.341905	2.19	-0.501	-0.51	-16.754	-1.075	3.066	-1.769
TCGA.28.2514	0.278626	2.563	-1.12	-0.192	-16.052	-1.911	2.506	-1.356
TCGA.CS.6188	0.308247	1.158	-1.219	0.174	-14.75	0.067	0.9	-1.552
TCGA.06.0743	0.331685	1.448	-1.23	-0.701	-11.525	-1.046	2.892	-0.893
TCGA.76.4929	0.327987	1.52	-0.989	-0.616	-17.057	-0.759	1.709	0.002
TCGA.06.2565	0.331266	1.712	-1.418	-0.685	-14.455	-1.807	2.808	-1.14
TCGA.26.5132	0.429142	2.028	-1.346	-1.231	-8.88	-1.988	0.522	-0.447
TCGA.HT.A5RC	0.360188	1.397	-0.393	-0.373	-15.991	-0.53	-0.183	0.29
TCGA.28.5204	0.363465	1.606	-0.696	-2.163	-13.274	-1.347	2.618	-0.219
TCGA.DU.7006	0.382066	1.667	0.411	-1.464	-15.667	-0.495	0.458	-0.488
TCGA.06.2561	0.372525	1.519	0.355	-3.109	-13.515	0.57	1.905	-0.478
TCGA.12.5295	0.382181	1.959	-1.051	-3.395	-9.676	0.295	-0.146	-0.655
TCGA.06.0125	0.313123	1.845	-1.177	-0.425	-11.312	-1.907	0.934	-1.015
TCGA.HT.7691	0.431928	2.06	1.212	0.208	-10.156	1.168	1.416	-2.055
TCGA.26.5136	0.45215	2.208	0.092	-3.692	-12.193	-1.126	2.602	-1.079
TCGA.12.3653	0.31125	1.685	-0.675	-3.047	-12.72	-1.259	2.162	-1.774
TCGA.06.0158	0.385766	2.176	-0.777	-1.548	-13.21	-0.883	1.559	-1.048
TCGA.DU.7012	0.405849	2.041	2.414	-0.854	-1.796	0.519	-0.053	-0.207
TCGA.28.5216	0.358557	1.852	-1.603	-0.087	-7.477	-1.308	2.293	-2.177
TCGA.76.4932	0.373395	1.602	-1.585	-1.111	-7.026	-1.722	2.129	-0.088
TCGA.06.0747	0.371446	1.181	-1.522	0.288	-16.953	-1.208	2.142	-0.154
TCGA.06.2559	0.41516	2.299	-1.225	-0.433	-13.399	-2.94	2.14	-0.67
TCGA.19.2619	0.423782	2.144	-0.816	-0.182	-10.503	-2.526	3.482	0.271
TCGA.06.2567	0.473048	1.868	1.207	-2.402	-7.511	-1.902	2.934	-0.676
TCGA.06.2564	0.393818	1.885	-0.423	-2.145	-12.861	-1.607	1.891	-0.307
TCGA.26.5135	0.416863	2.055	-0.961	-0.841	-12.66	-1.167	1.246	-0.631
TCGA.06.0219	0.425179	1.55	-1.224	-2.917	-10.603	-0.545	0.464	-2.128
TCGA.76.4925	0.360248	1.822	-1.231	0.028	-12.609	-3.27	2.492	-0.724
TCGA.06.5856	0.415216	1.859	-1.061	-1.414	-13.996	-1.527	2.873	-0.991
TCGA.06.0745	0.397904	2.24	-0.849	-0.862	-13.489	-0.891	1.188	-0.963
TCGA.14.0787	0.410401	1.671	-1.142	-1.046	-10.751	-2.037	2.608	-0.695
TCGA.HT.A5RA	0.413006	2.144	-0.83	0.536	-0.876	-2.179	1	-0.071
TCGA.28.5215	0.405484	1.923	-0.968	-0.787	-8.932	-0.321	2.326	-0.302
TCGA.06.0882	0.442837	2.058	0.938	-2.469	-11.857	0.518	2.706	-1.939
TCGA.27.2528	0.369657	1.646	-1.713	0.393	-13.499	-1.198	2.517	-1.267
TCGA.06.2563	0.354499	2.031	-1.15	-1.525	-11.205	-1.603	2.576	-0.739
TCGA.32.1980	0.443822	2.415	0.565	-1.886	-11.051	0.317	2.088	-0.788
TCGA.32.2632	0.496772	2.206	0.457	-3.569	-8.282	0.011	0.424	0.847
TCGA.28.5208	0.395064	1.701	-0.333	-1.464	-8.29	-0.284	2.386	-0.649
TCGA.06.0649	0.401234	1.64	-0.196	-2.402	-6.31	-0.234	1.982	-2.057
TCGA.06.5408	0.417811	1.741	-0.45	-0.503	-10.482	-2.2	2.643	-1.774
TCGA.28.2509	0.473807	1.759	-0.977	-2.468	-9.166	-1.965	1.719	-0.004
TCGA.76.4927	0.423821	1.59	-0.812	-1.246	-8.32	-1.573	2.577	-1.09
TCGA.12.3652	0.358141	1.743	-2.015	-0.683	-13.33	-2.369	2.861	-1.798
TCGA.27.2526	0.450273	1.464	-0.678	-3.216	-2.437	-0.072	-0.093	0.293
TCGA.19.2620	0.402144	1.532	-0.864	-0.624	-14.292	-1.007	1.825	-1.18
TCGA.27.2519	0.513813	1.565	-0.095	-2.476	-11.022	-1.338	1.701	1.028
TCGA.28.5209	0.36748	1.565	-1.48	-0.293	-13.696	-2.787	2.611	-1.004
TCGA.FG.A4MU	0.393554	2.3	-1.572	-0.742	-9.64	-1.757	1.745	0.649
TCGA.41.2572	0.396268	1.895	-1.179	-2.307	-7.602	-1.39	2.595	-1.591
TCGA.06.0184	0.510655	2.057	-0.063	-3.859	-9.608	1.068	2.089	-0.599
TCGA.DU.6402	0.46558	1.528	-0.485	-0.986	-7.773	-1.004	-0.654	0.597
TCGA.41.3915	0.487245	1.502	-0.889	-1.818	-9.553	-1.869	2.219	-1.196
TCGA.06.5413	0.429363	1.798	-0.783	-2.589	-9.327	-1.167	2.589	2.529
TCGA.14.1034	0.522613	1.597	-1.139	0.224	-19.584	-3.339	1.538	0.558
TCGA.32.1982	0.443836	2.023	-0.169	-3.12	-10.66	0.015	-0.256	-0.837
TCGA.12.0619	0.498948	2.441	-0.795	-2.771	-8.426	-1.646	1.896	-0.692
TCGA.06.0138	0.526246	1.539	-0.782	-2.36	-11.493	-0.872	0.788	-1.539
TCGA.28.1753	0.451488	2.108	-1.407	-3.469	-7.816	-1.254	0.377	1.562
TCGA.16.1045	0.459444	1.764	0.721	-3.826	-7.829	-0.245	2.125	1.334
TCGA.06.0132	0.487189	2.104	0.661	-2.715	-3.753	1.377	1.449	0.411
TCGA.14.1829	0.443088	1.315	-0.379	-3.849	-12.334	-0.372	-0.553	-1.301
TCGA.14.2554	0.478413	1.798	-1.105	-2.362	-7.512	-0.522	1.445	-1.008
TCGA.06.0152	0.513465	2.256	-0.205	-3.964	11.577	-1.91	-1.367	0.097
TCGA.26.5139	0.466662	2.029	-0.906	-0.446	-7.744	-2.301	1.523	-0.65
TCGA.32.5222	0.434215	2.205	-0.468	-2.779	-9.106	-0.398	2.073	0.506
TCGA.06.5414	0.493252	1.938	-0.007	-2.077	-6.327	-0.975	2.245	-0.952
TCGA.06.0646	0.489203	2.552	0.608	-1.952	-13.805	-1.731	3.16	-2.575
TCGA.14.0817	0.495302	2.087	1.186	-4.361	-8.667	0.249	2.33	0.881
TCGA.06.0210	0.498041	1.998	0.335	-1.72	-8.844	-1.137	2.691	-1.323
TCGA.32.2615	0.526754	2.158	-0.529	-2.45	-5.24	-1.247	2.05	-1.072
TCGA.06.0168	0.566635	2.096	-0.349	-3.082	-3.254	-0.677	2.244	-0.217
TCGA.06.5418	0.485386	1.968	-0.453	-1.288	-9.832	-1.553	2.467	-1.73
TCGA.06.0187	0.500407	1.707	-0.116	-2.466	-5.835	-2.005	0.115	-1.147
TCGA.27.1830	0.504976	2.01	-0.56	-1.186	-13.362	-1.146	2.416	-0.922
TCGA.76.4928	0.462105	1.567	-0.715	-2.116	-9.094	-1.016	0.084	2.432
TCGA.32.2638	0.506872	2.371	-0.612	-2.999	-3.875	-1.636	1.201	0.578
TCGA.12.5299	0.511937	1.968	-0.987	-1.468	-8.653	-2.199	1.58	-1.383
TCGA.06.2562	0.526477	2.122	0.233	-2.077	-8.264	-1.5	0.714	0.096
TCGA.32.4213	0.53696	1.612	-0.117	-3.245	3.077	-0.913	1.035	2.51
TCGA.27.1831	0.52474	1.57	-0.848	-1.864	-6.669	-0.128	-1.556	-1.689
TCGA.27.1832	0.566027	1.824	0.194	-3.596	-3.373	-0.807	0.111	-2.289
TCGA.02.2486	0.579752	2.413	0.409	-1.715	-5.823	0.06	-1.867	0.75
TCGA.41.4097	0.526706	1.487	0.21	-1.78	-11.617	-0.463	0.735	-0.573
TCGA.06.0750	0.541613	1.983	-0.353	-2.203	-0.66	-0.354	0.699	0.726
TCGA.14.0781	0.541896	1.987	0.192	-2.81	-6.018	-1.375	-0.505	1.423
TCGA.HT.7857	0.616975	2.281	0.482	-1.434	-4.208	1.613	-2.255	0.657
TCGA.14.1823	0.54931	1.622	-0.036	-3.807	-5.659	-0.527	-0.13	-1.279
TCGA.28.2513	0.585433	1.902	0.289	-2.909	7.724	-0.591	-0.144	0.372
TCGA.06.0645	0.622363	2.554	0.677	-3.86	-1.587	-0.708	0.554	1
TCGA.06.0141	0.592145	1.628	-0.288	-3.84	-0.146	-0.235	0.534	0.613
TCGA.06.0878	0.586885	1.901	0.081	-1.428	-5.026	-2.045	0.52	0.554
TCGA.06.5412	0.579039	2.485	0.9	-0.916	-5.671	0.698	1.266	0.412
TCGA.28.5218	0.622046	2.007	-1.253	0.296	1.077	0.537	-0.609	0.511
TCGA.14.0789	0.61442	1.677	0.8	-2.714	-2.711	-0.776	0.213	1.755
TCGA.27.2524	0.621659	1.914	-1.02	-1.662	-1.998	-1.746	1.406	1.813
TCGA.06.0156	0.585778	1.641	0.335	-1.584	-1.335	-2.619	2.099	-1.511
TCGA.06.0130	0.705361	1.839	-0.384	-1.833	6.459	0.926	-0.057	1.967
TCGA.28.5213	0.668694	1.684	0.334	-3.889	0.149	0.08	-0.067	1.254
TCGA.06.0190	0.682021	2.087	-0.345	-2.981	-0.732	-1.027	0.394	1.18
TCGA.19.1389	0.716809	1.783	0.202	-2.91	3.132	-0.328	0.685	-0.244
TCGA.06.0644	0.649953	1.527	-0.554	-3.759	-0.207	-1.447	-0.24	1.119
TCGA.06.5410	0.695474	2.201	-1.199	-1.27	7.688	1.164	-0.112	1.365
TCGA.06.0171	0.720286	2.564	-0.172	-0.923	3.902	0.827	-0.118	-0.106
TCGA.HT.7882	0.814818	2.84	-0.608	-1.705	7.238	0.446	-1.368	0.485

## Sheet: Table S10
Table S10. GSEA analysis of indicated GOBP (gene ontology biological processes) in IDH wt glioma based on high and low SASP score group samples (CMU, TCGA, CGGA325, CGGA693, and Gravendeel datasets)
CMU IDH wt GBM
Term	SIZE	ES	NES	NOM p-val	FDR q-val	FWER p-val	RANK AT MAX	LEADING EDGE
GOBP_NEGATIVE_REGULATION_OF_ALPHA_BETA_T_CELL_ACTIVATION	42	0.622252	1.79869	0.0078125	0.0078125	0.004	14065	tags=69%, list=25%, signal=92%
GOBP_NEGATIVE_REGULATION_OF_IMMUNE_RESPONSE	179	0.603886	1.83844	0	0	0	11963	tags=58%, list=21%, signal=73%
GOBP_NEGATIVE_REGULATION_OF_IMMUNE_SYSTEM_PROCESS	421	0.525102	1.81879	0.002	0.002	0.001	11073	tags=49%, list=19%, signal=60%
GOBP_NEGATIVE_REGULATION_OF_T_CELL_DIFFERENTIATION	46	0.512448	1.57793	0.0333333	0.0333333	0.016	13662	tags=61%, list=24%, signal=80%
GOBP_NEGATIVE_REGULATION_OF_T_CELL_MEDIATED_IMMUNITY	27	0.659837	1.59424	0.026749	0.026749	0.013	11963	tags=81%, list=21%, signal=103%
GOBP_NEGATIVE_REGULATION_OF_T_CELL_PROLIFERATION	67	0.639614	2.02548	0	0	0	4338	tags=43%, list=8%, signal=47%
TCGA IDH wt Glioma
Term	SIZE	ES	NES	NOM p-val	FDR q-val	FWER p-val	RANK AT MAX	LEADING EDGE
GOBP_NEGATIVE_REGULATION_OF_ALPHA_BETA_T_CELL_ACTIVATION	41	0.700731	1.76763	0	0	0	2349	tags=49%, list=11%, signal=55%
GOBP_NEGATIVE_REGULATION_OF_IMMUNE_RESPONSE	163	0.668813	1.88688	0.00195695	0.00195695	0.001	2624	tags=47%, list=13%, signal=54%
GOBP_NEGATIVE_REGULATION_OF_IMMUNE_SYSTEM_PROCESS	378	0.630447	1.83707	0	0	0	3261	tags=46%, list=16%, signal=54%
GOBP_NEGATIVE_REGULATION_OF_T_CELL_DIFFERENTIATION	42	0.660596	1.7379	0.00383142	0.00383142	0.002	2465	tags=48%, list=12%, signal=54%
GOBP_NEGATIVE_REGULATION_OF_T_CELL_MEDIATED_IMMUNITY	25	0.822936	1.67784	0	0	0	2202	tags=72%, list=11%, signal=81%
GOBP_NEGATIVE_REGULATION_OF_T_CELL_PROLIFERATION	62	0.719707	1.80268	0.0019305	0.0019305	0.001	2202	tags=50%, list=11%, signal=56%
CGGA325 IDH wt Glioma
Term	SIZE	ES	NES	NOM p-val	FDR q-val	FWER p-val	RANK AT MAX	LEADING EDGE
GOBP_NEGATIVE_REGULATION_OF_ALPHA_BETA_T_CELL_ACTIVATION	36	0.747915	2.07594	0	0	0	2553	tags=56%, list=10%, signal=62%
GOBP_NEGATIVE_REGULATION_OF_IMMUNE_RESPONSE	158	0.674008	2.23976	0	0	0	2916	tags=50%, list=12%, signal=56%
GOBP_NEGATIVE_REGULATION_OF_IMMUNE_SYSTEM_PROCESS	372	0.599325	2.24988	0	0	0	3374	tags=44%, list=14%, signal=51%
GOBP_NEGATIVE_REGULATION_OF_T_CELL_DIFFERENTIATION	38	0.688007	2.0415	0	0	0	2276	tags=45%, list=9%, signal=49%
GOBP_NEGATIVE_REGULATION_OF_T_CELL_MEDIATED_IMMUNITY	25	0.686592	1.78556	0.0133588	0.0133588	0.007	4415	tags=68%, list=18%, signal=83%
GOBP_NEGATIVE_REGULATION_OF_T_CELL_PROLIFERATION	60	0.628501	1.97904	0	0	0	4851	tags=62%, list=20%, signal=77%
CGGA693 IDH wt Glioma
Term	SIZE	ES	NES	NOM p-val	FDR q-val	FWER p-val	RANK AT MAX	LEADING EDGE
GOBP_NEGATIVE_REGULATION_OF_ALPHA_BETA_T_CELL_ACTIVATION	37	0.758606	2.16381	0	0	0	2500	tags=54%, list=10%, signal=60%
GOBP_NEGATIVE_REGULATION_OF_IMMUNE_RESPONSE	154	0.702145	2.33608	0	0	0	2812	tags=53%, list=12%, signal=60%
GOBP_NEGATIVE_REGULATION_OF_IMMUNE_SYSTEM_PROCESS	369	0.635876	2.38396	0	0	0	2813	tags=44%, list=12%, signal=49%
GOBP_NEGATIVE_REGULATION_OF_T_CELL_DIFFERENTIATION	38	0.719054	2.09507	0	0	0	2940	tags=53%, list=12%, signal=60%
GOBP_NEGATIVE_REGULATION_OF_T_CELL_MEDIATED_IMMUNITY	24	0.73519	1.93121	0.006	0.006	0.003	2562	tags=67%, list=11%, signal=75%
GOBP_NEGATIVE_REGULATION_OF_T_CELL_PROLIFERATION	60	0.714829	2.33857	0	0	0	2661	tags=52%, list=11%, signal=58%
Gravendeel IDH wt Glioma
Term	SIZE	ES	NES	NOM p-val	FDR q-val	FWER p-val	RANK AT MAX	LEADING EDGE
GOBP_NEGATIVE_REGULATION_OF_T_CELL_PROLIFERATION	51	0.610516	1.71313	0.0120482	0.0120482	0.006	1920	tags=43%, list=12%, signal=49%
GOBP_NEGATIVE_REGULATION_OF_T_CELL_MEDIATED_IMMUNITY	22	0.741609	1.66449	0.0295276	0.0295276	0.015	873	tags=41%, list=5%, signal=43%
GOBP_NEGATIVE_REGULATION_OF_T_CELL_DIFFERENTIATION	35	0.474919	1.30092	0.172147	0.172147	0.089	2065	tags=37%, list=13%, signal=42%
GOBP_NEGATIVE_REGULATION_OF_IMMUNE_SYSTEM_PROCESS	303	0.546018	1.68728	0.0260521	0.0260521	0.013	2065	tags=38%, list=13%, signal=43%
GOBP_NEGATIVE_REGULATION_OF_IMMUNE_RESPONSE	133	0.624575	1.82058	0.00395257	0.00395257	0.002	1998	tags=44%, list=12%, signal=50%
GOBP_NEGATIVE_REGULATION_OF_ALPHA_BETA_T_CELL_ACTIVATION	27	0.618167	1.7168	0.0182556	0.0182556	0.009	2065	tags=48%, list=13%, signal=55%

[truncated: 5 more sheets: Table S11, Table S12, Table S13, Table S14, Table S15]
